# Supplementary material for: 2,3-Diamino­pyridinium 3-carb­oxy-4-hy­droxy­benzene­sulfonate monohydrate
Source: Acta Crystallogr Sect E Struct Rep Online. 2011 Oct 29;67(Pt 11):o3122. doi: 10.1107/S160053681104445X (PMC3247506; doi:10.1107/S160053681104445X)
Supplement: Supplementary file 2 [file e-67-o3122-Isup2.hkl]

#
# h,k,l, Fc-squared, Fo-squared, sigma(Fo-squared) and status flag
#
data_I
_shelx_title ' goh8m in Cc (100K)'
_shelx_refln_list_code          4
_shelx_F_calc_maximum      193.23
_exptl_crystal_F_000       720.00
_reflns_d_resolution_high  0.7110
 
loop_
 _symmetry_equiv_pos_as_xyz
 'x, y, z'
 'x, -y, z+1/2'
 'x+1/2, y+1/2, z'
 'x+1/2, -y+1/2, z+1/2'
 
_cell_length_a     7.0407
_cell_length_b    15.5775
_cell_length_c    13.6244
_cell_angle_alpha  90.000
_cell_angle_beta  101.491
_cell_angle_gamma  90.000
 
_shelx_F_squared_multiplier     1.000
 
loop_
 _refln_index_h
 _refln_index_k
 _refln_index_l
 _refln_F_squared_calc
 _refln_F_squared_meas
 _refln_F_squared_sigma
 _refln_observed_status
   5   1 -18       73.72       88.53     12.42 o
   5   1 -17       61.81       73.17      7.79 o
   4   2 -17       12.34       14.68      6.19 o
   6   2 -17        0.21        3.88      3.37 o
   5   3 -17       28.54       27.04     11.73 o
   4   4 -17       81.40       89.12     12.11 o
   5   5 -17       14.91       17.96      4.68 o
   4   6 -17       56.18       50.46     10.05 o
   4   8 -17       38.77       49.39     10.04 o
   3   9 -17       30.65       37.60      9.12 o
   4   0 -16      389.60      452.69     25.54 o
   6   0 -16       35.91       43.59      9.15 o
  -3   1 -16       17.65       20.14      6.52 o
   5   1 -16      176.02      185.05     10.88 o
   4   2 -16      144.29      140.08      9.39 o
   6   2 -16       72.44       62.82      7.45 o
  -3   3 -16       76.78       70.29     10.47 o
   3   3 -16      172.07      183.31     15.25 o
   5   3 -16       85.92       90.90      8.20 o
   4   4 -16      261.88      282.65     13.43 o
   6   4 -16       77.40       79.88      8.51 o
  -3   5 -16      105.67       99.75     11.37 o
   3   5 -16       45.26       61.71      9.84 o
   5   5 -16       86.88      116.43     13.87 o
   4   6 -16       52.36       55.74     10.14 o
   6   6 -16       18.59        5.03      6.40 o
   3   7 -16      177.44      220.57     17.85 o
   5   7 -16      124.78      129.23      9.54 o
   4   8 -16       69.00       95.49     13.69 o
   3   9 -16        6.32        4.72      5.47 o
   5   9 -16       51.60       52.65     10.57 o
   4  10 -16       15.59       15.41      7.47 o
   3  11 -16       94.43       97.18     14.12 o
   2  12 -16       10.01        3.97      6.29 o
  -3   1 -15       10.45       17.87      5.81 o
   3   1 -15        2.58        2.39      2.63 o
   5   1 -15      233.49      222.79     17.80 o
   7   1 -15      142.40      150.79     10.41 o
  -4   2 -15       25.13       27.21      7.15 o
  -2   2 -15       23.46       15.05      5.11 o
   4   2 -15       29.40       34.93      5.22 o
   6   2 -15       90.75       97.04     11.16 o
  -3   3 -15       34.77       45.64      8.24 o
   3   3 -15       39.79       36.80      7.48 o
   5   3 -15       72.80       65.90      7.26 o
   7   3 -15       54.05       51.52      7.07 o
  -4   4 -15       13.57       15.94      6.33 o
  -2   4 -15       13.36       14.87      5.33 o
   4   4 -15       30.58       42.21     10.31 o
   6   4 -15        2.83        6.84      3.70 o
  -3   5 -15       82.71       91.94      7.93 o
   3   5 -15       27.87       27.85      7.14 o
   5   5 -15       40.81       44.96      6.73 o
   7   5 -15       43.98       50.99      7.24 o
  -2   6 -15      191.52      204.65     15.09 o
   2   6 -15      109.25       93.84     11.74 o
   4   6 -15       26.87       27.04      4.77 o
   6   6 -15        1.36        3.78      3.54 o
  -3   7 -15      137.98      151.17     13.51 o
   3   7 -15      243.19      243.29     18.57 o
   5   7 -15      123.61      133.42     11.90 o
  -2   8 -15       44.68       48.44      8.51 o
   2   8 -15      244.72      254.35     18.69 o
   4   8 -15      158.66      143.61     15.01 o
   6   8 -15       75.35       77.53      7.61 o
   3   9 -15      235.65      237.18     18.71 o
   5   9 -15       67.90       65.19     11.58 o
  -2  10 -15      100.24      107.11     11.96 o
   2  10 -15      113.74      132.07     13.93 o
   4  10 -15       89.27       92.19     13.85 o
   3  11 -15       70.58       85.47     12.73 o
   5  11 -15       95.46      102.22     14.80 o
   2  12 -15       22.14       20.71      7.47 o
   4  12 -15       79.05       99.94     14.95 o
   1  13 -15      155.00      193.11     17.56 o
   3  13 -15       83.11       95.58     14.71 o
   4   0 -14     1611.98     1565.86     71.95 o
   6   0 -14      533.72      482.05     29.39 o
   8   0 -14      110.24      113.28     13.41 o
  -1   1 -14      375.44      363.33     20.53 o
   3   1 -14       26.27       21.14      3.95 o
   5   1 -14      118.93      109.35      8.61 o
   7   1 -14       98.87      108.81      8.90 o
  -4   2 -14       38.61       43.27      8.31 o
  -2   2 -14      129.49      115.17     10.55 o
   2   2 -14      225.31      241.87     15.56 o
   4   2 -14      399.81      407.93     16.97 o
   6   2 -14      221.58      238.60     13.72 o
   8   2 -14       54.58       71.17      8.37 o
  -5   3 -14       69.71       54.18      9.74 o
  -3   3 -14       26.01       32.18      7.11 o
  -1   3 -14       70.00       77.11      8.00 o
   3   3 -14      877.94      925.61     30.93 o
   5   3 -14      438.64      462.86     19.02 o
   7   3 -14       49.19       51.01      9.12 o
  -4   4 -14      153.52      144.53     13.33 o
  -2   4 -14       95.13       84.94      9.32 o
   2   4 -14       13.24       13.18      4.62 o
   4   4 -14      175.25      181.24     10.40 o
   6   4 -14      139.41      142.03      9.71 o
  -3   5 -14       58.96       76.42     10.20 o
  -1   5 -14      226.26      218.83     14.55 o
   3   5 -14      332.21      366.19     15.10 o
   5   5 -14      125.20      140.81      9.31 o
   7   5 -14        2.45        1.96      3.35 o
  -4   6 -14      108.03      119.35      8.19 o
  -2   6 -14      271.56      280.13     12.25 o
   2   6 -14      257.20      241.99     17.72 o
   4   6 -14      139.31      161.66     12.74 o
   6   6 -14      138.12      141.39      9.85 o
  -3   7 -14       72.28       69.16      6.86 o
  -1   7 -14      426.08      407.79     22.80 o
   3   7 -14        6.75        4.71      4.62 o
   5   7 -14      119.64      136.30     10.81 o
   7   7 -14       54.75       63.45      7.60 o
  -4   8 -14        9.24        7.50      4.36 o
  -2   8 -14       58.95       64.37      9.16 o
   2   8 -14       30.63       28.87      7.15 o
   4   8 -14      112.29       95.05     12.93 o
   6   8 -14       43.16       35.62      5.65 o
  -3   9 -14       16.64       10.91      6.13 o
  -1   9 -14       95.68       89.02      9.76 o
   1   9 -14        5.25        7.31      4.88 o
   3   9 -14       22.40       26.05      7.42 o
   5   9 -14        7.23        8.60      6.23 o
  -2  10 -14        1.61        4.38      5.12 o
   2  10 -14       56.59       82.05     11.74 o
   4  10 -14       17.50       20.79      7.31 o
   6  10 -14       11.70       12.02      6.71 o
  -3  11 -14       27.77       32.48      8.36 o
  -1  11 -14       20.86       32.20      7.60 o
   1  11 -14        2.06        2.04      4.93 o
   3  11 -14       29.45       15.06      7.01 o
   5  11 -14       54.76       88.12     13.34 o
  -2  12 -14       19.64       24.47      7.58 o
   2  12 -14       24.32       27.36      7.75 o
   4  12 -14       31.10       24.50      8.35 o
  -1  13 -14       26.43       40.74      8.80 o
   1  13 -14       36.22       48.39      9.85 o
   3  13 -14       26.19       36.10      9.13 o
   2  14 -14       43.82       54.47     10.91 o
   3   1 -13      820.24      771.76     27.61 o
   5   1 -13      489.45      496.19     25.72 o
   7   1 -13       28.63       28.80      5.15 o
  -4   2 -13        5.92        6.78      4.50 o
  -2   2 -13       63.56       63.24      8.31 o
   2   2 -13      547.27      566.40     20.36 o
   4   2 -13       29.12       35.13      9.11 o
   6   2 -13       43.60       43.98      6.16 o
   8   2 -13       22.47       30.75     13.85 o
  -5   3 -13      102.78       86.54     11.90 o
  -3   3 -13       20.29       19.00      5.49 o
  -1   3 -13      367.30      343.65     19.15 o
   3   3 -13      201.86      200.56     10.17 o
   5   3 -13      150.55      170.85     14.58 o
   7   3 -13      100.06      108.12      8.76 o
  -4   4 -13       29.56       26.84      7.11 o
  -2   4 -13       41.20       38.09      6.66 o
   0   4 -13      103.34      106.48      8.70 o
   2   4 -13      248.45      238.04     15.99 o
   4   4 -13      272.23      268.72     12.83 o
   6   4 -13       35.13       42.70      5.92 o
   8   4 -13        3.60        3.85      3.73 o
  -5   5 -13        6.37        6.24      3.48 o
  -3   5 -13       46.06       37.95      7.49 o
  -1   5 -13      187.70      190.08      9.07 o
   1   5 -13      817.01      753.00     38.50 o
   3   5 -13      369.07      379.65     25.53 o
   5   5 -13       22.20       26.37      4.72 o
   7   5 -13       22.79       30.89      5.65 o
  -4   6 -13        6.34        7.37      3.36 o
  -2   6 -13       39.36       44.72      5.05 o
   0   6 -13      302.92      283.79     16.13 o
   2   6 -13      474.98      491.11     26.75 o
   4   6 -13      257.59      272.01     14.44 o
   6   6 -13       54.51       56.62      9.81 o
  -5   7 -13       11.57        6.37      3.83 o
  -3   7 -13       39.05       35.88      4.95 o
  -1   7 -13      332.25      298.68     17.25 o
   1   7 -13      788.02      704.68     35.78 o
   3   7 -13      326.22      326.78     22.85 o
   5   7 -13       15.40       20.31      7.31 o
   7   7 -13        8.49        9.95      4.52 o
  -4   8 -13      119.52      129.65      8.76 o
  -2   8 -13      177.82      180.64     16.36 o
   0   8 -13      195.69      195.91     13.19 o
   2   8 -13       67.05       70.09      9.97 o
   4   8 -13      107.78      107.22      7.88 o
   6   8 -13       70.58       72.41      7.82 o
  -3   9 -13      144.47      177.39      9.79 o
  -1   9 -13       45.56       47.13      7.63 o
   1   9 -13       16.31       21.68      6.40 o
   3   9 -13       63.08       52.99      9.54 o
   5   9 -13       49.68       36.45      8.77 o
   7   9 -13       28.70       31.13      9.13 o
  -4  10 -13       60.06       60.26      6.98 o
  -2  10 -13      172.80      210.63     15.35 o
   0  10 -13      201.71      201.45     10.45 o
   2  10 -13      227.19      212.69     16.85 o
   4  10 -13      188.38      181.79     16.30 o
   6  10 -13       81.01       80.44     12.78 o
  -3  11 -13       58.28       48.41      9.48 o
  -1  11 -13       66.94       63.37      9.34 o
   1  11 -13       53.41       49.74      8.87 o
   3  11 -13      117.75      108.58     12.71 o
   5  11 -13      158.01      141.63     15.10 o
  -2  12 -13      185.79      226.56     16.91 o
   0  12 -13      137.06      142.15     13.88 o
   2  12 -13      129.65      122.48     13.78 o
   4  12 -13      162.87      168.18     16.25 o
   6  12 -13      116.33      134.35     15.48 o
  -1  13 -13      342.85      379.43     23.12 o
   1  13 -13      323.08      356.44     24.12 o
   3  13 -13      263.78      286.36     21.89 o
   5  13 -13       93.91       92.80     13.97 o
  -2  14 -13      182.77      214.82     17.61 o
   0  14 -13      160.96      192.97     11.51 o
   2  14 -13       62.96       77.21     11.94 o
   4  14 -13       71.42       75.75     12.74 o
  -1  15 -13       93.03      100.80     13.30 o
   1  15 -13        1.00       -4.21      4.74 o
   3  15 -13       45.47       44.30     10.67 o
   2  16 -13       32.16       44.63     10.22 o
   2   0 -12     2165.91     2152.20     94.16 o
   4   0 -12     2243.48     2266.49     98.40 o
   6   0 -12      476.03      447.64     26.24 o
   8   0 -12       96.00      119.16     13.00 o
   1   1 -12     1499.36     1465.49     65.11 o
   3   1 -12     1362.16     1340.39     43.54 o
   5   1 -12      731.17      758.88     27.18 o
   7   1 -12      118.19      129.66      9.29 o
  -6   2 -12      122.52       99.13     13.15 o
   0   2 -12      642.97      623.41     29.08 o
   2   2 -12     1391.57     1354.68     43.25 o
   4   2 -12      602.13      580.94     22.58 o
   6   2 -12       42.51       36.42      7.11 o
   8   2 -12       42.26       65.96      9.00 o
  -5   3 -12      138.97      125.36     12.64 o
  -3   3 -12      313.71      280.86     17.91 o
  -1   3 -12      293.97      255.28     15.44 o
   1   3 -12      340.66      360.34     18.93 o
   3   3 -12       44.07       42.15      4.80 o
   5   3 -12       77.16       80.08      7.11 o
   7   3 -12        9.23        9.99      3.74 o
  -6   4 -12       17.42       27.05      7.82 o
  -4   4 -12       69.77       64.37      9.36 o
  -2   4 -12      476.70      451.76     22.74 o
   0   4 -12     1524.14     1449.34     60.27 o
   2   4 -12      418.59      417.69     16.00 o
   4   4 -12      425.73      421.91     20.06 o
   6   4 -12      379.35      430.55     17.90 o
   8   4 -12       90.94      120.25      9.35 o
  -5   5 -12       58.03       45.83      8.92 o
  -3   5 -12      243.55      216.70     15.28 o
  -1   5 -12      589.89      581.75     18.57 o
   1   5 -12      184.88      164.86     12.44 o
   3   5 -12       76.28       79.10      6.46 o
   5   5 -12      245.05      244.17     18.18 o
   7   5 -12       82.81       92.98      8.25 o
  -4   6 -12      109.73      109.56     12.39 o
  -2   6 -12      104.21      124.08      7.18 o
   0   6 -12      195.75      196.56     12.24 o
   2   6 -12      129.78      128.93      9.42 o
   4   6 -12      502.25      496.71     19.62 o
   6   6 -12      116.80      117.97     13.22 o
   8   6 -12       46.11       40.67      6.29 o
  -5   7 -12       24.03       33.57      5.29 o
  -3   7 -12       11.77       15.50      3.62 o
  -1   7 -12      152.47      169.83      8.38 o
   1   7 -12      122.66      146.64     12.31 o
   3   7 -12       61.90       70.12      6.09 o
   5   7 -12        9.52        8.46      3.35 o
   7   7 -12       15.55        8.73      3.86 o
  -4   8 -12       67.42       70.03      6.95 o
  -2   8 -12      133.16      135.05      7.78 o
   0   8 -12      189.10      172.30      8.88 o
   2   8 -12      394.54      353.61     21.95 o
   4   8 -12      298.31      299.59     19.48 o
   6   8 -12       61.62       56.39      7.30 o
  -5   9 -12       16.26       21.94      4.71 o
  -3   9 -12       11.21       12.06      4.48 o
  -1   9 -12       78.68       69.02      9.04 o
   1   9 -12       90.31       89.82      6.83 o
   3   9 -12      341.43      328.44     21.57 o
   5   9 -12      230.57      253.41     19.24 o
   7   9 -12       18.48       21.64      7.64 o
  -4  10 -12       11.87       18.32      4.43 o
  -2  10 -12      108.79      108.82     11.03 o
   0  10 -12      266.32      285.79     12.87 o
   2  10 -12      264.77      280.07     19.36 o
   4  10 -12      115.18      113.86     12.62 o
   6  10 -12        3.94        3.16      5.05 o
  -3  11 -12      102.77      128.58     10.38 o
  -1  11 -12      262.34      313.88     18.87 o
   1  11 -12       74.22       85.37      7.11 o
   3  11 -12        6.00        8.32      5.22 o
   5  11 -12        2.44        9.05      5.68 o
   7  11 -12        7.75       14.12      6.84 o
  -4  12 -12        2.91        6.64      4.15 o
  -2  12 -12        0.55       10.76      5.81 o
   0  12 -12       48.61       52.61      6.21 o
   2  12 -12       26.88       24.61      7.13 o
   4  12 -12      256.33      252.95     19.93 o
   6  12 -12       83.41       95.79     14.39 o
  -3  13 -12       31.57       42.01      9.27 o
  -1  13 -12       25.38       32.27      5.40 o
   1  13 -12       11.62       10.88      5.56 o
   3  13 -12       23.31       17.69      6.92 o
   5  13 -12       95.63      127.74     14.38 o
  -2  14 -12        8.18        9.74      6.83 o
   0  14 -12       13.31       13.12      4.46 o
   2  14 -12       35.60       28.43      8.05 o
   4  14 -12        9.79        3.14      5.48 o
  -1  15 -12       50.06       71.66      8.18 o
   1  15 -12       16.00       18.63      5.39 o
   3  15 -12        7.24       10.32      6.06 o
   0  16 -12        7.64        5.57      4.81 o
   2  16 -12       32.03       29.06      8.49 o
   1  17 -12       19.52       25.80      8.85 o
   1   1 -11     1388.55     1338.59     41.81 o
   3   1 -11      532.63      517.24     19.26 o
   5   1 -11       32.24       31.98      6.73 o
   7   1 -11       44.63       50.01      6.44 o
   9   1 -11       46.25       47.75     11.83 o
   0   2 -11     1126.04     1161.44     45.68 o
   2   2 -11      718.48      717.37     24.40 o
   4   2 -11      188.00      224.91     22.79 o
   6   2 -11       32.93       43.21      5.70 o
   8   2 -11        1.94        1.16      3.06 o
  -5   3 -11       65.94       67.04      9.95 o
  -3   3 -11      222.62      199.25     13.56 o
  -1   3 -11      623.62      580.75     27.51 o
   1   3 -11      997.19      980.53     24.72 o
   3   3 -11      157.64      163.25     17.92 o
   5   3 -11       80.45       81.80      6.74 o
   7   3 -11       41.96       43.23      6.20 o
  -6   4 -11       40.51       29.11      8.06 o
  -4   4 -11       72.02       75.46      9.93 o
  -2   4 -11      152.19      129.74     10.61 o
   0   4 -11      229.80      200.90      8.86 o
   2   4 -11      203.73      183.60      8.96 o
   4   4 -11       86.70       86.80      7.87 o
   6   4 -11       36.35       47.60      8.23 o
   8   4 -11       23.63       21.12      4.85 o
  -5   5 -11       71.89       71.63     10.52 o
  -3   5 -11      287.30      256.75     16.33 o
  -1   5 -11     1281.78     1118.53     32.88 o
   1   5 -11      966.37      883.22     28.67 o
   3   5 -11      282.05      264.35     23.98 o
   5   5 -11        1.43        2.64      2.69 o
   7   5 -11       25.86       27.83      5.37 o
  -6   6 -11        7.14       10.68      3.99 o
  -4   6 -11       53.21       50.28      5.67 o
  -2   6 -11      192.67      191.91      8.64 o
   0   6 -11      399.85      412.13     14.58 o
   2   6 -11      308.44      308.76     12.76 o
   4   6 -11       98.13       87.09      7.09 o
   6   6 -11       59.18       59.22      6.63 o
   8   6 -11       22.58       21.62      4.97 o
  -5   7 -11       23.94       14.12      4.05 o
  -3   7 -11        9.32        6.39      2.77 o
  -1   7 -11       39.94       38.28      4.45 o
   1   7 -11       59.01       65.81      5.40 o
   3   7 -11      279.04      274.65     12.34 o
   5   7 -11      118.85      127.73     13.28 o
   7   7 -11       22.61       19.03      5.26 o
  -4   8 -11       34.08       35.27      6.67 o
  -2   8 -11      334.66      335.45     12.99 o
   0   8 -11      723.16      701.65     33.88 o
   2   8 -11      532.30      475.67     26.81 o
   4   8 -11       77.74       70.78     12.16 o
   6   8 -11       10.55        9.22      3.42 o
   8   8 -11       21.83       27.43      5.41 o
  -5   9 -11       24.46       17.99      4.47 o
  -3   9 -11      139.90      136.06      8.07 o
  -1   9 -11      233.54      225.90      8.36 o
   1   9 -11      161.21      156.07      8.58 o
   3   9 -11       79.16       80.55     11.02 o
   5   9 -11       62.26       75.84     11.52 o
   7   9 -11       48.62       42.18      9.33 o
  -4  10 -11      143.08      141.97      8.92 o
  -2  10 -11       85.81       91.38      7.60 o
   0  10 -11       87.82       85.52      6.60 o
   2  10 -11      289.31      267.47     18.04 o
   4  10 -11      170.03      180.13     15.38 o
   6  10 -11       70.09       66.24     11.17 o
  -5  11 -11      154.69      214.03     15.65 o
  -3  11 -11      340.39      354.98     14.93 o
  -1  11 -11      292.24      289.73     13.14 o
   1  11 -11      101.20      107.03     10.16 o
   3  11 -11       37.57       49.19      9.08 o
   5  11 -11       77.22       79.30     12.08 o
   7  11 -11       89.07      103.57     14.70 o
  -4  12 -11      359.60      359.19     15.64 o
  -2  12 -11      398.51      393.55     23.40 o
   0  12 -11       45.25       39.56      6.69 o
   2  12 -11      185.88      174.98     14.79 o
   4  12 -11      433.34      436.36     27.49 o
   6  12 -11      274.79      296.97     22.26 o
  -3  13 -11      222.22      253.70     18.55 o
  -1  13 -11       50.47       62.17      9.26 o
   1  13 -11       53.06       50.84     11.70 o
   3  13 -11      353.59      324.28     22.31 o
   5  13 -11      370.54      354.15     25.57 o
  -2  14 -11      155.26      165.45     15.06 o
   0  14 -11      169.23      182.95     10.67 o
   2  14 -11      256.14      264.81     19.99 o
   4  14 -11      264.42      263.53     20.80 o
   6  14 -11      194.98      218.37     18.87 o
  -3  15 -11      239.54      280.73     21.03 o
  -1  15 -11      172.13      187.90     16.23 o
   1  15 -11      174.67      188.10     11.54 o
   3  15 -11      397.31      400.86     26.71 o
   5  15 -11      132.17      122.81     14.52 o
  -2  16 -11       76.93      106.88     13.56 o
   0  16 -11       19.09       10.19      8.00 o
   2  16 -11        4.82        3.29      4.96 o
   4  16 -11        7.48        3.00      5.46 o
  -1  17 -11       73.75       85.57     12.77 o
   1  17 -11      111.95      114.40     10.67 o
   3  17 -11       51.34       62.44     11.75 o
   2   0 -10      975.57      897.25     42.16 o
   4   0 -10       93.69       97.26      9.25 o
   6   0 -10      403.83      428.26     24.58 o
   8   0 -10      186.18      231.85     17.94 o
   1   1 -10     1163.85     1104.58     35.18 o
   3   1 -10       69.99       65.04     15.62 o
   5   1 -10      674.23      642.10     24.48 o
   7   1 -10      335.70      381.66     24.61 o
   9   1 -10      123.01      173.56     11.48 o
   0   2 -10     4377.82     4380.89    122.69 o
   2   2 -10      748.71      733.85     24.72 o
   4   2 -10      342.71      318.27     13.54 o
   6   2 -10      114.70      100.91      7.74 o
   8   2 -10       58.01       75.79      7.95 o
  -7   3 -10       40.50       49.91     10.03 o
  -1   3 -10     1518.52     1541.52     62.02 o
   1   3 -10      408.94      391.46     11.16 o
   3   3 -10      348.86      319.93     22.60 o
   5   3 -10      404.93      412.05     27.57 o
   7   3 -10       13.60       11.27      3.71 o
   9   3 -10       32.93       40.37      6.39 o
  -6   4 -10       86.02       84.01     11.96 o
  -4   4 -10       45.76       48.83      8.24 o
  -2   4 -10      273.06      253.43     15.69 o
   0   4 -10      101.38      116.57      8.28 o
   2   4 -10       68.74       62.06      4.91 o
   4   4 -10      469.29      467.32     27.79 o
   6   4 -10      183.26      194.43     10.51 o
   8   4 -10       21.22       25.42      5.09 o
  -5   5 -10      173.11      164.93     13.80 o
  -3   5 -10      289.32      257.90     16.35 o
  -1   5 -10      132.96      132.19      6.49 o
   1   5 -10      123.67      124.06      8.49 o
   3   5 -10      259.99      283.49     15.30 o
   5   5 -10      123.47      109.68      7.69 o
   7   5 -10       46.78       40.67      5.80 o
   9   5 -10       73.37       79.43      8.64 o
  -6   6 -10      122.01      111.14      7.67 o
  -4   6 -10      506.60      478.84     29.73 o
  -2   6 -10      530.69      500.00     24.79 o
   0   6 -10      688.88      688.22     17.68 o
   2   6 -10      335.69      324.52     13.01 o
   4   6 -10      656.90      620.50     22.99 o
   6   6 -10      193.15      187.60     10.77 o
   8   6 -10      109.48      124.27      9.23 o
  -5   7 -10       91.62       82.08      7.18 o
  -3   7 -10       37.71       37.15      4.54 o
  -1   7 -10      113.70      115.26      5.29 o
   1   7 -10      354.87      384.71     13.76 o
   3   7 -10      747.57      766.73     25.85 o
   5   7 -10      299.19      317.32     13.99 o
   7   7 -10       42.69       51.48      6.50 o
  -6   8 -10       62.21       59.62      6.69 o
  -4   8 -10       18.30       19.03      3.93 o
  -2   8 -10       51.01       43.42      4.76 o
   0   8 -10       30.76       43.67      4.58 o
   2   8 -10      179.72      163.84      8.52 o
   4   8 -10      509.86      513.26     19.64 o
   6   8 -10       13.02       17.39      8.53 o
   8   8 -10       19.49       25.33     10.85 o
  -5   9 -10      286.01      301.64     13.49 o
  -3   9 -10      159.88      184.08      9.13 o
  -1   9 -10        7.73        5.99      2.52 o
   1   9 -10      575.89      521.16     31.43 o
   3   9 -10       67.60       65.99      9.42 o
   5   9 -10      186.11      181.67     15.94 o
   7   9 -10        9.45       19.72      6.83 o
  -4  10 -10       28.41       41.30      5.35 o
  -2  10 -10      112.11      115.63      7.27 o
   0  10 -10      970.99      924.60     30.51 o
   2  10 -10      495.43      452.66     37.32 o
   4  10 -10      427.02      436.85     25.90 o
   6  10 -10        1.69        4.78      4.96 o
   8  10 -10        4.48       -0.51      5.01 o
  -5  11 -10       21.10       20.56      4.84 o
  -3  11 -10       39.91       32.35      4.95 o
  -1  11 -10       53.26       57.93      8.57 o
   1  11 -10      572.09      544.93     19.81 o
   3  11 -10      667.21      654.70     34.63 o
   5  11 -10      194.86      237.16     18.16 o
   7  11 -10        0.99        7.52      6.14 o
  -4  12 -10        2.64        7.16      5.72 o
  -2  12 -10      144.49      119.98      7.88 o
   0  12 -10        7.64        3.63      3.85 o
   2  12 -10      129.10      124.86      8.52 o
   4  12 -10      279.45      283.28     20.43 o
   6  12 -10       96.89       93.90     13.84 o
  -3  13 -10        4.22        2.09      3.34 o
  -1  13 -10      133.21      135.22     12.24 o
   1  13 -10       64.12       57.23      6.42 o
   3  13 -10       92.78       89.71     12.30 o
   5  13 -10      103.21       99.35     13.70 o
  -4  14 -10       14.72       13.92      4.63 o
  -2  14 -10       55.18       50.12      9.39 o
   0  14 -10       37.79       43.83      8.37 o
   2  14 -10      158.60      158.59      9.93 o
   4  14 -10      165.51      142.62     15.11 o
   6  14 -10      117.60       85.95     13.60 o
  -3  15 -10        0.34        1.13      6.24 o
  -1  15 -10       42.77       40.63      8.82 o
   1  15 -10       59.23       62.79      7.14 o
   3  15 -10       91.16       91.77     13.15 o
   5  15 -10        2.38        0.87      5.20 o
  -2  16 -10       13.70       25.62      8.42 o
   0  16 -10       87.73      102.97     12.85 o
   2  16 -10      105.40       98.54      9.11 o
   4  16 -10       56.05       48.09     10.34 o
  -1  17 -10       50.24       50.47     10.28 o
   1  17 -10      220.27      236.27     13.13 o
   3  17 -10       97.52      101.98     14.13 o
   0  18 -10       10.22        2.59      7.15 o
   2  18 -10       99.33      107.75     10.09 o
   1   1  -9       58.21       56.97      3.90 o
   3   1  -9      425.86      386.33     26.51 o
   5   1  -9      351.83      343.59     33.65 o
   7   1  -9      180.90      175.22     10.32 o
   9   1  -9       68.53       74.08      8.17 o
   0   2  -9       60.67       50.39      3.55 o
   2   2  -9       10.26       12.01      2.13 o
   4   2  -9       20.00       18.55      3.29 o
   6   2  -9       79.68       86.54      7.16 o
   8   2  -9       31.44       35.90     15.84 o
  -7   3  -9      143.18      111.40     13.01 o
  -1   3  -9     1085.64      984.25     41.62 o
   1   3  -9      232.83      228.55      9.19 o
   3   3  -9      243.55      225.46     10.15 o
   5   3  -9      300.76      334.80     27.81 o
   7   3  -9       83.93       98.91     21.09 o
   9   3  -9        5.86        2.96      3.49 o
  -6   4  -9       31.73       43.36      8.88 o
  -4   4  -9      381.31      371.93     20.80 o
  -2   4  -9     1166.04     1112.64     46.64 o
   0   4  -9      558.50      547.37     17.88 o
   2   4  -9       20.92       20.12      5.31 o
   4   4  -9       64.29       78.45     13.48 o
   6   4  -9        8.82       10.31      3.22 o
   8   4  -9        9.21        6.87      3.51 o
  -7   5  -9        0.84        3.22      3.22 o
  -5   5  -9      103.05      100.87     10.44 o
  -3   5  -9       52.30       76.80      8.06 o
  -1   5  -9      923.09      967.91     23.07 o
   1   5  -9     1413.04     1340.57     33.38 o
   3   5  -9      237.72      218.88     10.40 o
   5   5  -9       56.15       61.87      6.25 o
   7   5  -9       27.49       30.95      5.06 o
   9   5  -9       55.20       57.29      7.19 o
  -6   6  -9       30.85       36.86      5.22 o
  -4   6  -9        4.86        7.87      2.88 o
  -2   6  -9      164.57      150.25      7.25 o
   0   6  -9      399.67      386.59     10.88 o
   2   6  -9      275.97      290.18     17.12 o
   4   6  -9      166.77      204.63     13.05 o
   6   6  -9       71.51       64.18      6.78 o
   8   6  -9        6.99        2.38      3.49 o
  -7   7  -9       13.73       10.15      4.10 o
  -5   7  -9       41.05       41.58      5.11 o
  -3   7  -9      193.08      188.24      8.71 o
  -1   7  -9      216.26      191.69      8.49 o
   1   7  -9       34.94       37.35      4.01 o
   3   7  -9       42.26       48.98      9.93 o
   5   7  -9      188.70      180.02      9.94 o
   7   7  -9      310.81      324.11     15.14 o
  -6   8  -9       50.48       43.16      7.18 o
  -4   8  -9       70.72       77.99      6.24 o
  -2   8  -9       80.15       92.68      5.79 o
   0   8  -9      724.45      762.55     19.12 o
   2   8  -9     1003.04      982.78     31.16 o
   4   8  -9      662.44      651.93     23.51 o
   6   8  -9      432.75      446.33     35.22 o
   8   8  -9      188.79      212.22     27.34 o
  -5   9  -9       94.06       83.77      7.42 o
  -3   9  -9       74.00       67.24      5.92 o
  -1   9  -9       42.15       43.01      4.93 o
   1   9  -9      175.45      179.23     20.23 o
   3   9  -9      355.40      340.42     13.92 o
   5   9  -9       23.26       24.14      6.69 o
   7   9  -9       45.69       30.97      7.99 o
  -6  10  -9       92.43       89.15      8.15 o
  -4  10  -9      270.72      278.37     12.20 o
  -2  10  -9      290.63      290.78     11.85 o
   0  10  -9      605.58      569.20     27.28 o
   2  10  -9      495.50      460.37     17.53 o
   4  10  -9      152.81      133.77     13.17 o
   6  10  -9       49.91       57.23     10.10 o
   8  10  -9       24.22       30.40      8.46 o
  -5  11  -9      127.65      137.36      8.78 o
  -3  11  -9       32.75       31.06      4.71 o
  -1  11  -9      113.51      118.70      7.02 o
   1  11  -9      775.87      819.90     27.39 o
   3  11  -9      949.95      969.82     31.60 o
   5  11  -9      278.95      262.76     19.81 o
   7  11  -9      104.76      101.41     13.97 o
  -4  12  -9      259.73      283.14     24.17 o
  -2  12  -9      332.36      336.17     13.59 o
   0  12  -9      513.51      522.34     26.47 o
   2  12  -9      989.24     1002.88     32.88 o
   4  12  -9      766.89      740.13     40.23 o
   6  12  -9      144.47      152.60     15.03 o
  -5  13  -9       76.72       87.88      8.31 o
  -3  13  -9      334.88      383.90     15.25 o
  -1  13  -9      555.18      590.51     29.54 o
   1  13  -9      467.50      455.39     18.01 o
   3  13  -9      264.87      256.28     12.26 o
   5  13  -9       68.99       72.77     11.53 o
   7  13  -9       49.19       60.64     11.71 o
  -4  14  -9       62.24       67.73     10.57 o
  -2  14  -9       22.90       28.08      7.25 o
   0  14  -9      274.94      257.95     17.22 o
   2  14  -9      327.75      319.69     14.44 o
   4  14  -9       37.64       39.64      8.62 o
   6  14  -9        0.16        0.46      4.54 o
  -3  15  -9      337.99      348.81     23.26 o
  -1  15  -9      189.61      188.58     15.62 o
   1  15  -9       20.30       19.92      4.85 o
   3  15  -9      210.38      237.22     22.36 o
   5  15  -9      251.56      278.67     21.64 o
  -2  16  -9      291.99      303.72     21.17 o
   0  16  -9      258.98      272.28     18.72 o
   2  16  -9      169.59      191.48     18.54 o
   4  16  -9      127.93      145.22     14.72 o
  -3  17  -9       89.25      102.77     14.07 o
  -1  17  -9      133.28      123.23     13.76 o
   1  17  -9      188.36      157.69     10.73 o
   3  17  -9      109.84      107.75      9.23 o
   5  17  -9       17.13       14.45      7.30 o
  -2  18  -9       97.98       92.65     13.68 o
   0  18  -9        9.68        4.40      7.35 o
   2  18  -9        2.32       -2.38      3.52 o
   4  18  -9       36.15       42.07      9.93 o
   1  19  -9       41.43       30.41      6.41 o
   2   0  -8     1493.51     1435.65     63.78 o
   4   0  -8      969.94      860.01     42.20 o
   6   0  -8      701.77      659.65     34.27 o
   8   0  -8      110.81      101.58     11.52 o
   1   1  -8      856.93      858.68     33.63 o
   3   1  -8      287.72      262.58     11.13 o
   5   1  -8     1244.92     1177.73     38.55 o
   7   1  -8      165.90      182.42     10.35 o
   9   1  -8       43.80       62.14      7.20 o
   0   2  -8     1063.48     1118.80     42.88 o
   2   2  -8       49.85       49.75      3.93 o
   4   2  -8      728.40      660.64     22.80 o
   6   2  -8      356.84      385.89     15.69 o
   8   2  -8       26.58       33.34      7.48 o
  -7   3  -8       14.16       17.33      6.39 o
  -1   3  -8     2503.32     2463.05     97.01 o
   1   3  -8      371.44      489.73     19.22 o
   3   3  -8      576.02      619.25     22.50 o
   5   3  -8     1074.87     1008.58     34.82 o
   7   3  -8      185.18      206.40     11.08 o
   9   3  -8       55.69       64.70      7.56 o
  -6   4  -8      373.22      368.83     22.77 o
  -4   4  -8      875.01      834.47     39.58 o
  -2   4  -8     1329.69     1336.10     54.94 o
   0   4  -8     1584.94     1633.49     46.90 o
   2   4  -8      418.02      446.85     12.57 o
   4   4  -8      297.20      271.61     12.49 o
   6   4  -8      166.46      176.94      9.87 o
   8   4  -8      147.27      200.22     21.22 o
  -7   5  -8       10.86        8.10      3.45 o
  -5   5  -8      139.73      139.61     12.24 o
  -3   5  -8      325.42      314.20     17.91 o
  -1   5  -8      286.59      278.82     10.09 o
   1   5  -8     1523.96     1588.99     32.28 o
   3   5  -8      745.53      735.74     65.88 o
   5   5  -8      780.17      753.87     26.94 o
   7   5  -8       92.13       85.29      7.51 o
   9   5  -8       38.23       43.32      6.38 o
  -6   6  -8       46.90       45.23      9.79 o
  -4   6  -8       67.96       67.34      5.38 o
  -2   6  -8      102.16       96.89      5.62 o
   0   6  -8     1966.29     2044.59     46.36 o
   2   6  -8     2091.31     2143.32     52.59 o
   4   6  -8     2056.17     2012.82     62.80 o
   6   6  -8      209.12      206.88     10.98 o
   8   6  -8       28.88       32.72      5.41 o
  -7   7  -8      144.38      157.69     10.85 o
  -5   7  -8       68.41       76.16      6.14 o
  -3   7  -8      294.88      272.24     10.77 o
  -1   7  -8      417.82      432.53     14.16 o
   1   7  -8     1690.69     1727.22     50.98 o
   3   7  -8      442.43      410.98     12.16 o
   5   7  -8      316.17      297.62     13.36 o
   7   7  -8      226.50      230.15     12.00 o
   9   7  -8      139.92      162.91     10.66 o
  -6   8  -8      284.05      301.01     29.28 o
  -4   8  -8      102.54      101.30      6.64 o
  -2   8  -8      182.99      173.31      8.07 o
   0   8  -8      510.74      491.02     15.99 o
   2   8  -8      661.69      630.14     21.18 o
   4   8  -8      693.57      632.21     33.69 o
   6   8  -8       57.14       57.86      6.19 o
   8   8  -8       53.20       51.41      9.95 o
  -7   9  -8       11.74       16.12      4.47 o
  -5   9  -8       34.77       45.55      5.39 o
  -3   9  -8       36.69       48.81      4.95 o
  -1   9  -8     1159.03     1188.16     37.51 o
   1   9  -8     1202.00     1218.76     38.27 o
   3   9  -8      328.55      330.84     12.99 o
   5   9  -8      118.02      132.16     12.39 o
   7   9  -8      176.60      171.16     15.82 o
  -6  10  -8       24.94       25.00      4.91 o
  -4  10  -8       34.28       34.56      5.41 o
  -2  10  -8       47.96       41.58      4.62 o
   0  10  -8     1323.95     1367.10     56.76 o
   2  10  -8      597.40      580.12     20.43 o
   4  10  -8       32.21       34.53      6.98 o
   6  10  -8       54.15       61.07     10.15 o
   8  10  -8        0.28        1.04      5.05 o
  -5  11  -8      121.14      129.00      8.33 o
  -3  11  -8        6.89        5.01      2.89 o
  -1  11  -8      176.12      159.12      8.07 o
   1  11  -8      298.00      268.06     12.13 o
   3  11  -8      209.86      195.70     10.02 o
   5  11  -8      324.78      353.97     22.56 o
   7  11  -8       25.41       31.89      8.27 o
  -6  12  -8        1.87        8.00      3.99 o
  -4  12  -8       69.47       71.77      6.82 o
  -2  12  -8      130.90      132.93      7.62 o
   0  12  -8      246.48      215.97     14.80 o
   2  12  -8      517.04      497.09     18.84 o
   4  12  -8      193.58      194.28     10.24 o
   6  12  -8       49.59       71.25     11.41 o
  -5  13  -8       51.54       55.25      7.83 o
  -3  13  -8       52.79       53.17      6.50 o
  -1  13  -8       10.47       17.47      5.87 o
   1  13  -8      147.99      146.81     12.23 o
   3  13  -8      131.42      111.14     12.47 o
   5  13  -8       44.51       38.93      8.77 o
   7  13  -8       10.28       17.17      7.45 o
  -4  14  -8       33.91       42.94      5.85 o
  -2  14  -8       14.89       16.99      6.81 o
   0  14  -8       26.60       28.59      7.23 o
   2  14  -8       94.87       99.53      7.76 o
   4  14  -8      313.38      297.87     13.74 o
   6  14  -8       46.95       44.17      9.53 o
  -3  15  -8       42.83       53.40     11.01 o
  -1  15  -8       33.38       28.14      7.81 o
   1  15  -8       88.96      115.06     11.65 o
   3  15  -8      201.52      219.04     11.66 o
   5  15  -8       22.88       25.77      7.95 o
  -4  16  -8       10.94        9.84      4.56 o
  -2  16  -8      205.55      207.77     16.48 o
   0  16  -8      193.80      182.03     15.28 o
   2  16  -8      189.63      189.89     11.13 o
   4  16  -8        8.63        2.01      3.43 o
   6  16  -8       32.47       37.55      9.65 o
  -3  17  -8        7.58        2.11      6.25 o
  -1  17  -8      218.45      236.63     18.45 o
   1  17  -8      332.10      362.33     22.71 o
   3  17  -8      180.45      183.59     14.15 o
   5  17  -8       27.89       31.91      9.03 o
  -2  18  -8        1.72       -7.87      6.30 o
   0  18  -8       19.24       11.94      7.54 o
   2  18  -8       94.15       90.80      8.81 o
   4  18  -8        9.04        5.27      5.60 o
  -1  19  -8       11.49        1.28      7.30 o
   1  19  -8       40.26       46.70     10.18 o
   3  19  -8       65.62       56.28      7.55 o
   1   1  -7      127.25      129.04      6.56 o
   3   1  -7       47.17       44.42      4.06 o
   7   1  -7      162.91      165.47      9.66 o
   9   1  -7       19.46       24.20      4.99 o
   0   2  -7     1514.08     1494.83     61.36 o
   2   2  -7      895.66      887.09     30.45 o
   4   2  -7       31.53       25.49      4.95 o
   6   2  -7       80.75       96.84      6.99 o
   8   2  -7       19.01       25.63      4.63 o
  -7   3  -7       47.94       45.73      9.20 o
  -1   3  -7      618.43      643.79     28.12 o
   1   3  -7      175.31      225.32      6.29 o
   3   3  -7      960.25     1008.66     24.87 o
   5   3  -7      309.14      316.81     13.36 o
   7   3  -7       57.82       74.74      6.75 o
   9   3  -7       15.92       20.22      4.67 o
  -8   4  -7        3.10        4.74      3.77 o
  -6   4  -7       33.49       31.13      6.96 o
  -4   4  -7      218.73      216.48     13.87 o
  -2   4  -7      177.37      172.34     10.58 o
   0   4  -7      829.00      972.98     28.76 o
   2   4  -7      119.01      128.45      9.33 o
   4   4  -7      311.95      313.58     17.80 o
   6   4  -7       42.05       58.18     10.95 o
   8   4  -7       30.33       31.22      6.55 o
  -7   5  -7      200.85      185.22      9.54 o
  -5   5  -7      532.17      474.70     25.77 o
  -3   5  -7       40.63       35.24      5.99 o
  -1   5  -7       74.95      101.46      5.06 o
   1   5  -7     1793.94     1941.64     39.09 o
   3   5  -7     3883.98     3818.21    115.79 o
   5   5  -7      730.07      660.57     31.12 o
   7   5  -7       34.89       44.38      6.14 o
   9   5  -7       37.80       41.78      5.96 o
  -6   6  -7      234.05      218.67     10.19 o
  -4   6  -7      765.50      784.30     23.31 o
  -2   6  -7      491.29      477.98     15.08 o
   0   6  -7       71.90       68.78      4.16 o
   2   6  -7      312.25      309.34      9.73 o
   4   6  -7     1286.16     1325.03     38.53 o
   6   6  -7      435.83      399.55     24.10 o
   8   6  -7       92.18      105.15     14.54 o
  -7   7  -7       58.74       51.24      5.85 o
  -5   7  -7       30.70       31.89      4.30 o
  -3   7  -7      163.45      160.30      7.53 o
  -1   7  -7      359.23      329.55     11.82 o
   1   7  -7      202.23      229.64      7.07 o
   3   7  -7      224.14      231.35      9.66 o
   5   7  -7      121.01      128.58      7.82 o
   7   7  -7      110.87      116.04      8.18 o
   9   7  -7       99.03      102.24     13.96 o
  -6   8  -7       34.53       30.77      4.75 o
  -4   8  -7      187.45      194.25     11.74 o
  -2   8  -7      398.13      405.41     13.88 o
   0   8  -7      457.06      465.59     19.53 o
   2   8  -7     1014.99     1050.49     48.53 o
   4   8  -7      307.00      304.95     11.57 o
   6   8  -7      177.50      188.77     10.27 o
   8   8  -7      136.71      131.69     14.21 o
  -7   9  -7       29.25       30.45      5.06 o
  -5   9  -7       59.32       62.48      5.92 o
  -3   9  -7      596.18      659.08     20.43 o
  -1   9  -7      891.89      872.36     25.41 o
   1   9  -7      336.91      343.23     17.51 o
   3   9  -7      455.25      459.07     64.37 o
   5   9  -7      728.12      646.34     35.58 o
   7   9  -7      376.15      366.54     24.34 o
  -6  10  -7       39.21       44.66      5.70 o
  -4  10  -7      287.47      302.84     15.64 o
  -2  10  -7     2327.62     2440.90     63.75 o
   0  10  -7     5093.51     5075.90    131.37 o
   2  10  -7     2982.37     2920.41    108.74 o
   4  10  -7      686.83      683.49     50.98 o
   6  10  -7      251.79      235.92     18.68 o
   8  10  -7       85.26       88.34     13.18 o
  -5  11  -7      254.10      251.11     12.51 o
  -3  11  -7      475.42      501.50     17.48 o
  -1  11  -7      290.65      331.31     12.14 o
   1  11  -7      487.35      502.24     24.58 o
   3  11  -7      309.11      281.24     12.15 o
   5  11  -7      124.80      138.02     13.14 o
   7  11  -7       57.73       61.83     10.73 o
  -6  12  -7        2.81       -5.65      2.96 o
  -4  12  -7       27.34       33.99      5.49 o
  -2  12  -7      167.97      176.78     15.37 o
   0  12  -7      103.33      119.81     10.65 o
   2  12  -7      185.03      188.72      9.63 o
   4  12  -7       93.97       90.89      6.85 o
   6  12  -7       89.25      101.73     13.52 o
   8  12  -7       86.78       86.88     13.09 o
  -5  13  -7       20.92       21.60      8.55 o
  -3  13  -7       89.71       89.69      6.45 o
  -1  13  -7      502.77      545.86     27.72 o
   1  13  -7     1476.02     1482.94     62.95 o
   3  13  -7      961.50      967.86     41.76 o
   5  13  -7      173.65      172.21     16.04 o
   7  13  -7       68.74       91.51     13.47 o
  -4  14  -7      479.20      509.58     18.59 o
  -2  14  -7      446.46      440.55     16.42 o
   0  14  -7      294.72      288.94     17.93 o
   2  14  -7      284.00      283.66     16.29 o
   4  14  -7      110.06      109.56      7.88 o
   6  14  -7       86.67       83.04     12.74 o
  -5  15  -7       91.35       91.68      8.43 o
  -3  15  -7      436.62      466.72     24.61 o
  -1  15  -7      534.64      496.57     28.03 o
   1  15  -7      247.25      207.84     16.06 o
   3  15  -7       40.52       41.66      5.73 o
   5  15  -7       13.50       13.47      6.06 o
  -4  16  -7       80.24       84.10     14.36 o
  -2  16  -7      133.01      118.88     12.77 o
   0  16  -7      209.57      207.10     16.08 o
   2  16  -7      244.07      237.60     13.11 o
   4  16  -7       72.82       72.27      7.48 o
   6  16  -7       43.44       41.60      9.91 o
  -3  17  -7       77.81       70.20     12.04 o
  -1  17  -7       65.96       56.68     10.40 o
   1  17  -7      164.09      168.30     14.77 o
   3  17  -7      270.17      267.91     13.81 o
   5  17  -7      216.94      220.67     19.35 o
  -2  18  -7      161.47      162.31     16.08 o
   0  18  -7      227.16      246.56     18.82 o
   2  18  -7      196.75      200.96     11.81 o
   4  18  -7      239.71      252.85     15.79 o
  -1  19  -7        9.77        4.62      6.90 o
   1  19  -7       16.07       11.88      7.70 o
   3  19  -7       68.88       77.64      8.33 o
   0  20  -7        6.95       -5.88      7.02 o
   2  20  -7       51.28       59.59      7.76 o
   2   0  -6     3578.56     3705.42    163.66 o
   6   0  -6      638.88      632.86     31.67 o
   8   0  -6        0.69        6.25      4.31 o
   1   1  -6       16.31       11.17      1.75 o
   3   1  -6      419.74      415.62     15.55 o
   5   1  -6      809.30      738.38     36.14 o
   7   1  -6      138.98      130.59      8.43 o
   9   1  -6      110.90      147.65     20.26 o
   0   2  -6      247.08      197.54     10.54 o
   2   2  -6      128.56      114.70      8.48 o
   4   2  -6     1447.89     1477.46     56.66 o
   6   2  -6      343.40      347.14     14.64 o
   8   2  -6       32.99       39.36      5.38 o
  -1   3  -6     9728.00    10277.73    378.48 o
   1   3  -6     7197.63     7783.70    213.77 o
   3   3  -6     2310.16     2282.85    110.56 o
   5   3  -6     1139.50     1106.51     50.99 o
   7   3  -6       25.47       29.65     11.20 o
   9   3  -6       13.88       17.86      9.00 o
  -8   4  -6       18.22       17.47      3.99 o
  -6   4  -6      229.99      211.83     15.50 o
  -4   4  -6      346.91      333.66     18.24 o
  -2   4  -6      946.25      968.09     41.46 o
   0   4  -6     5129.55     5959.50    163.42 o
   2   4  -6     3987.31     4382.49    102.39 o
   6   4  -6      187.26      183.59     17.16 o
   8   4  -6      154.45      152.32      9.74 o
  -7   5  -6      105.51      117.97      7.24 o
  -5   5  -6      469.38      498.28     25.73 o
  -1   5  -6      758.18      794.36     22.56 o
   1   5  -6      261.30      343.54      9.13 o
   3   5  -6      497.07      496.40     27.44 o
   5   5  -6      230.20      235.52     14.33 o
   7   5  -6      116.17      118.33      8.09 o
   9   5  -6       75.70       95.97      8.33 o
  -8   6  -6       85.58       87.04      7.13 o
  -6   6  -6      341.49      366.27     13.71 o
  -4   6  -6       60.60       67.24      4.87 o
  -2   6  -6      270.39      284.07      9.83 o
   0   6  -6     1352.62     1369.93     53.61 o
   2   6  -6       15.56       16.76      6.13 o
   4   6  -6      876.50      768.99     24.99 o
   6   6  -6      390.47      413.00     16.56 o
   8   6  -6       88.00      118.18     12.17 o
  -7   7  -6       40.22       42.77      7.45 o
  -5   7  -6      533.76      531.15     17.71 o
  -3   7  -6       98.05      113.99      5.86 o
  -1   7  -6     1073.86     1162.11     31.76 o
   1   7  -6     2611.87     2800.62     80.88 o
   3   7  -6     1028.90      918.29     38.40 o
   5   7  -6      657.13      660.56     18.16 o
   7   7  -6      237.76      246.58     12.26 o
   9   7  -6       59.95       74.70     11.85 o
  -6   8  -6       88.89       92.66      9.81 o
  -4   8  -6      649.04      678.11     21.03 o
  -2   8  -6     1862.14     1836.77     49.44 o
   0   8  -6     2729.70     2762.39     72.73 o
   2   8  -6       28.66       31.41      6.23 o
   4   8  -6      121.14      118.99     13.96 o
   6   8  -6      187.21      208.46     16.07 o
   8   8  -6       38.96       59.56     10.41 o
  -7   9  -6       36.47       33.90      5.08 o
  -5   9  -6        8.48        8.72      2.99 o
  -3   9  -6      441.19      431.97     14.80 o
  -1   9  -6      495.50      477.04     15.61 o
   1   9  -6      225.28      214.23     13.16 o
   3   9  -6     1262.82     1205.27     49.63 o
   5   9  -6     1048.89     1003.39     32.02 o
   7   9  -6      160.50      175.67     15.21 o
  -6  10  -6       85.60       99.41      8.02 o
  -4  10  -6      164.86      169.03      8.34 o
  -2  10  -6     1374.09     1396.77     39.24 o
   0  10  -6     1014.30      973.94     28.52 o
   2  10  -6       91.61       89.97      6.40 o
   4  10  -6      664.86      640.89     24.42 o
   6  10  -6        0.83        3.74      4.11 o
   8  10  -6        0.49        1.58      4.70 o
  -7  11  -6        1.19        3.87      4.45 o
  -5  11  -6       14.72       14.02      3.69 o
  -3  11  -6       54.78       57.12      5.40 o
  -1  11  -6      675.75      678.04     21.05 o
   1  11  -6     1057.97     1020.15     44.03 o
   3  11  -6      317.63      320.38     12.94 o
   5  11  -6      199.18      189.81      9.50 o
   7  11  -6       14.37       12.38      5.85 o
  -6  12  -6       16.65       15.58      4.35 o
  -4  12  -6       93.36      105.65     19.20 o
  -2  12  -6      256.68      266.24     11.06 o
   0  12  -6       57.24       49.39      7.73 o
   2  12  -6       86.60       90.10     13.61 o
   4  12  -6       71.27       66.03      6.09 o
   6  12  -6       45.45       50.26      9.72 o
   8  12  -6       47.26       42.75      9.48 o
  -5  13  -6       88.09       99.61     10.46 o
  -3  13  -6       48.12       42.45      4.95 o
  -1  13  -6      323.78      325.80     16.81 o
   1  13  -6      136.61      146.75     11.55 o
   3  13  -6      318.79      310.24     13.72 o
   5  13  -6        9.92       12.73      4.04 o
   7  13  -6        6.10        3.07      5.17 o
  -6  14  -6       45.26       48.58      6.39 o
  -4  14  -6       74.99       85.37      7.43 o
  -2  14  -6       35.54       35.58      4.83 o
   0  14  -6       43.00       44.07      7.90 o
   2  14  -6      171.36      157.63     13.08 o
   4  14  -6       31.26       28.13      4.67 o
   6  14  -6        3.48        9.19      6.06 o
  -5  15  -6        3.84        9.49      4.50 o
  -3  15  -6       63.49       75.81      6.93 o
  -1  15  -6        5.90       14.99      6.00 o
   1  15  -6       10.96       14.53      6.36 o
   3  15  -6       44.10       45.39      5.73 o
   5  15  -6       44.65       43.81     11.10 o
   7  15  -6       17.24       18.92      7.68 o
  -4  16  -6       43.76       54.95      6.72 o
  -2  16  -6      228.62      252.39     17.82 o
   0  16  -6       51.94       31.37      8.15 o
   2  16  -6       45.84       36.80      8.02 o
   4  16  -6       14.15       15.86      5.21 o
   6  16  -6       30.93       40.53      9.62 o
  -3  17  -6        5.49       -1.95      6.57 o
  -1  17  -6       93.44       81.90     11.52 o
   1  17  -6      143.94      150.16     13.56 o
   3  17  -6       57.47       61.09      7.03 o
   5  17  -6       40.27       39.93      6.24 o
  -4  18  -6       40.22       45.21     10.54 o
  -2  18  -6       43.92       31.39      9.39 o
   0  18  -6       25.64       19.47      7.67 o
   2  18  -6       72.21       69.20     10.44 o
   4  18  -6       15.79       12.84      8.07 o
  -3  19  -6       30.41       30.58      9.85 o
  -1  19  -6       22.79       23.91      9.38 o
   1  19  -6       96.43       97.00     13.11 o
   3  19  -6      119.59      112.53      9.39 o
   0  20  -6      114.79      107.65     14.58 o
   2  20  -6      261.61      273.34     14.45 o
   1   1  -5       63.56       61.13      3.56 o
   3   1  -5      823.65      822.02     25.09 o
   5   1  -5      550.86      515.84     18.89 o
   7   1  -5       94.94       99.82      7.10 o
   9   1  -5        1.30        3.17      3.10 o
   0   2  -5     8820.94     9906.32    368.00 o
   2   2  -5     3793.08     3818.31     89.54 o
   4   2  -5      515.24      517.14     16.13 o
   6   2  -5       68.55       62.33      8.94 o
   8   2  -5       19.08       28.86      9.22 o
  -1   3  -5     1729.62     1709.17     67.89 o
   1   3  -5      947.71      973.43     37.79 o
   3   3  -5      631.40      628.14     18.73 o
   5   3  -5      344.35      336.72     10.24 o
   7   3  -5      151.20      143.73     18.28 o
   9   3  -5       15.97        9.97      5.23 o
  -8   4  -5       58.34       58.70      9.80 o
  -6   4  -5       90.18       89.28     10.84 o
  -2   4  -5      276.31      303.76     15.57 o
   0   4  -5      579.69      642.57     23.45 o
   2   4  -5     3089.05     3111.62     73.59 o
   4   4  -5      570.64      530.94     27.06 o
   6   4  -5      328.23      331.23     31.36 o
   8   4  -5      179.80      173.40     24.13 o
  -7   5  -5       57.88       66.95      5.85 o
  -5   5  -5      232.23      197.77     14.22 o
  -1   5  -5     1359.54     1583.77     40.57 o
   1   5  -5     5957.29     6740.98    271.95 o
   3   5  -5     1074.34     1057.58     48.14 o
   5   5  -5      406.16      437.55     12.45 o
   7   5  -5       76.80       86.63      6.91 o
   9   5  -5       34.66       38.60      5.66 o
  -8   6  -5       29.35       31.75      4.71 o
  -6   6  -5       54.70       60.50      5.42 o
  -4   6  -5       28.11       35.63      3.72 o
  -2   6  -5      333.61      395.77     12.62 o
   0   6  -5     1303.94     1508.21     59.62 o
   2   6  -5     1502.06     1614.55     46.91 o
   4   6  -5      440.81      430.55     15.03 o
   6   6  -5      185.94      183.86      9.58 o
   8   6  -5      201.57      201.32     10.92 o
  -7   7  -5      250.14      260.82     11.44 o
  -5   7  -5      542.34      529.69     17.65 o
  -3   7  -5     1198.01     1184.40     44.78 o
  -1   7  -5      806.23      917.70     26.36 o
   1   7  -5      285.28      310.10      9.47 o
   3   7  -5     1269.28     1320.05     51.20 o
   5   7  -5      275.88      310.71     20.29 o
   7   7  -5       13.38       12.72      3.33 o
   9   7  -5       12.23       13.72      6.16 o
  -8   8  -5       80.31       75.79      6.99 o
  -6   8  -5      656.00      639.30     20.85 o
  -4   8  -5     2469.96     2512.08     66.98 o
  -2   8  -5     1334.78     1262.00     35.29 o
   0   8  -5      478.22      493.51     23.36 o
   2   8  -5      868.45      978.60     39.22 o
   4   8  -5      720.01      757.95     43.02 o
   6   8  -5       94.49      115.83      6.61 o
   8   8  -5       24.87       31.97      7.78 o
  -7   9  -5       52.72       51.59      5.81 o
  -5   9  -5      213.89      210.26      9.42 o
  -3   9  -5      843.36      822.48     24.54 o
  -1   9  -5     1013.35     1053.64     29.75 o
   1   9  -5     1301.57     1285.75     35.59 o
   3   9  -5     1633.83     1564.20     65.17 o
   5   9  -5      792.75      785.83     37.23 o
   7   9  -5      175.17      162.09     14.62 o
  -6  10  -5       88.18       80.75      6.92 o
  -4  10  -5      317.44      312.71     12.13 o
  -2  10  -5      511.05      485.15     16.04 o
   0  10  -5      121.79      122.04      6.22 o
   2  10  -5      862.47      867.95     39.31 o
   4  10  -5     1647.29     1622.19     49.70 o
   6  10  -5      598.30      562.60     20.21 o
   8  10  -5       86.66       88.16     12.28 o
  -7  11  -5       17.92       17.08      4.30 o
  -5  11  -5      201.96      229.07     10.27 o
  -3  11  -5      710.01      729.82     32.47 o
  -1  11  -5     1197.91     1114.35     32.83 o
   1  11  -5     2844.39     2709.06    108.66 o
   3  11  -5     1451.75     1374.23     68.51 o
   5  11  -5       20.79       28.54      4.67 o
   7  11  -5      130.12      142.51     13.71 o
  -6  12  -5       92.72       93.16      7.44 o
  -4  12  -5      281.30      283.41     11.66 o
  -2  12  -5     1095.38     1137.67     32.67 o
   0  12  -5     2354.40     2295.83     92.77 o
   2  12  -5     1116.60     1120.86     47.70 o
   4  12  -5        2.17       -0.14      2.30 o
   6  12  -5       41.49       47.63      5.52 o
   8  12  -5       43.15       59.60     10.79 o
  -5  13  -5      125.44      112.27      7.75 o
  -3  13  -5      532.01      591.93     19.58 o
  -1  13  -5      917.89      952.79     28.03 o
   1  13  -5      134.34      127.44     11.19 o
   3  13  -5        1.13        1.69      2.53 o
   5  13  -5       51.76       64.54      6.35 o
   7  13  -5       69.20       72.61     11.72 o
  -6  14  -5       69.50       84.39      7.83 o
  -4  14  -5      104.15       98.57      7.11 o
  -2  14  -5      337.24      348.51     13.61 o
   0  14  -5      759.04      750.28     35.94 o
   2  14  -5      366.81      364.17     20.62 o
   4  14  -5       63.26       62.42      6.29 o
   6  14  -5      101.89      110.33      7.94 o
  -5  15  -5        6.27        4.13      5.29 o
  -3  15  -5      221.23      222.75     10.78 o
  -1  15  -5      878.20      883.00     41.39 o
   1  15  -5      641.84      586.15     30.91 o
   3  15  -5      130.19      130.56     10.12 o
   5  15  -5      233.79      235.77     12.01 o
   7  15  -5      207.76      230.42     19.73 o
  -4  16  -5      151.95      159.72      9.45 o
  -2  16  -5      376.66      364.21     21.86 o
   0  16  -5      411.71      362.21     22.22 o
   2  16  -5      251.28      236.89     16.12 o
   4  16  -5      143.02      140.61      9.23 o
   6  16  -5       82.56       76.40      7.90 o
  -5  17  -5       39.91       53.01      6.99 o
  -3  17  -5       87.05       83.16     11.99 o
  -1  17  -5      204.13      188.87     15.41 o
   1  17  -5      395.83      371.13     22.22 o
   3  17  -5      203.62      188.43     10.78 o
   5  17  -5       66.46       66.85      7.49 o
  -4  18  -5       87.03      103.81     14.26 o
  -2  18  -5      231.45      264.89     19.52 o
   0  18  -5      170.60      151.08     14.28 o
   2  18  -5      117.35       97.63     12.04 o
   4  18  -5      235.34      235.91     12.82 o
  -3  19  -5       77.10       87.57     13.56 o
  -1  19  -5      112.11      110.00     14.37 o
   1  19  -5      244.95      216.33     17.55 o
   3  19  -5      182.33      208.67     12.05 o
  -2  20  -5      115.12      130.23     16.27 o
   0  20  -5       61.44       67.25     11.98 o
   2  20  -5      106.11      128.51     13.69 o
   1  21  -5       85.08      100.25     13.70 o
   4   0  -4      474.65      451.28     18.96 o
   6   0  -4      146.65      140.62      6.62 o
   8   0  -4       57.35       68.05      9.30 o
   1   1  -4     3688.16     3646.60    138.05 o
   3   1  -4     2266.21     2298.60     91.75 o
   5   1  -4      645.30      629.09     16.32 o
   7   1  -4       88.49       83.24      6.35 o
   9   1  -4      107.26      139.12      8.91 o
   0   2  -4    13008.22    13807.85    511.35 o
   2   2  -4     2479.68     2426.59     95.33 o
   4   2  -4      996.12      953.16     79.26 o
   6   2  -4      277.06      259.52      9.41 o
   8   2  -4      202.88      204.77     12.85 o
   1   3  -4      320.28      326.26     13.01 o
   3   3  -4       81.02       73.90      4.72 o
   5   3  -4     1670.05     1634.98     40.28 o
   7   3  -4      236.39      235.17     11.30 o
   9   3  -4       84.47      104.77      7.81 o
  -8   4  -4       13.15        9.67      3.20 o
  -6   4  -4      102.14      110.47     10.55 o
  -4   4  -4     1086.49     1083.93     46.12 o
  -2   4  -4     2330.24     2399.02     89.79 o
   0   4  -4     1964.24     2022.33     79.61 o
   2   4  -4      370.54      383.22     12.69 o
   4   4  -4     1978.76     1926.53     46.10 o
   6   4  -4     1781.95     1752.41     43.43 o
   8   4  -4      404.27      401.06     16.30 o
  -7   5  -4      177.28      192.89      8.79 o
  -5   5  -4      850.95      880.03     28.47 o
  -3   5  -4     1621.62     1639.87     58.26 o
  -1   5  -4     7768.21     8198.22    209.37 o
   3   5  -4      524.67      451.15     18.61 o
   5   5  -4      468.66      433.59     12.55 o
   7   5  -4       96.44       85.52      6.63 o
   9   5  -4       25.45       32.14      5.08 o
  -8   6  -4      236.58      244.89     10.93 o
  -6   6  -4      869.50      901.45     26.65 o
  -4   6  -4      489.16      476.52     22.96 o
  -2   6  -4      446.47      494.23     19.61 o
   0   6  -4     2313.88     2708.27     69.84 o
   2   6  -4       36.86       44.41      4.84 o
   4   6  -4      581.79      572.83     18.92 o
   6   6  -4      129.53      116.43      6.11 o
   8   6  -4      102.92      113.46      8.01 o
  -7   7  -4       34.33       43.22      4.97 o
  -5   7  -4      124.79      134.88      6.79 o
  -3   7  -4       65.36       74.06      5.96 o
  -1   7  -4      639.09      660.97     19.27 o
   1   7  -4     1944.93     1882.16     75.75 o
   3   7  -4      707.91      637.74     34.95 o
   5   7  -4      376.29      356.38     13.38 o
   7   7  -4       38.50       42.88      7.78 o
   9   7  -4       15.42       14.61      5.94 o
  -8   8  -4       22.75       29.02      4.79 o
  -6   8  -4      134.96      141.79      7.67 o
  -4   8  -4     1171.35     1171.66     33.77 o
  -2   8  -4      369.83      356.04     16.36 o
   0   8  -4     1295.91     1298.34     54.93 o
   2   8  -4      809.47      813.66     35.38 o
   4   8  -4      586.20      558.92     29.39 o
   6   8  -4       85.26       91.51      5.97 o
   8   8  -4       37.89       35.72      7.76 o
  -7   9  -4       50.34       56.84      7.54 o
  -5   9  -4      271.48      281.11     22.39 o
  -3   9  -4      199.99      208.00      8.61 o
  -1   9  -4     1365.33     1340.59     37.55 o
   1   9  -4      230.71      246.16     13.77 o
   3   9  -4      358.66      374.67     28.83 o
   5   9  -4      864.34      865.06     28.88 o
   7   9  -4      104.70      133.40     12.70 o
  -6  10  -4       25.37       26.16      4.16 o
  -4  10  -4      165.57      169.57      8.09 o
  -2  10  -4      487.18      427.57     19.84 o
   0  10  -4      720.85      701.67     20.56 o
   2  10  -4      621.28      619.52     27.56 o
   4  10  -4      144.82      134.79     25.58 o
   6  10  -4        4.66        6.65      4.15 o
   8  10  -4       15.83       22.51      7.15 o
  -7  11  -4        8.53        4.71      4.21 o
  -5  11  -4        7.07       12.42      3.36 o
  -3  11  -4      325.68      329.53     12.38 o
  -1  11  -4      859.01      839.08     25.27 o
   1  11  -4     1209.52     1129.81     50.64 o
   3  11  -4     1370.21     1335.96     43.18 o
   5  11  -4      101.09       87.58      9.73 o
   7  11  -4       19.84       10.08      5.36 o
  -6  12  -4       23.25       23.80      6.30 o
  -4  12  -4       74.82       81.94      6.24 o
  -2  12  -4       56.76       52.94      4.98 o
   0  12  -4        8.65       15.60      5.79 o
   2  12  -4      625.48      633.35     30.70 o
   4  12  -4       23.87       25.37      6.31 o
   6  12  -4       90.47       88.76     11.79 o
   8  12  -4       15.66       22.09      7.20 o
  -7  13  -4       13.64       12.64     10.36 o
  -5  13  -4       28.54       28.24      4.67 o
  -3  13  -4        5.83        7.01      5.25 o
  -1  13  -4      378.74      425.52     14.44 o
   1  13  -4     1122.57     1138.48     48.41 o
   3  13  -4      135.19      130.71      9.09 o
   5  13  -4      161.75      150.33      8.75 o
   7  13  -4        5.49        5.94      5.22 o
  -6  14  -4       17.33       13.80      5.01 o
  -4  14  -4       94.71       98.48      7.24 o
  -2  14  -4       94.74      101.24      9.60 o
   0  14  -4      293.20      304.25     17.95 o
   2  14  -4       42.67       57.43      8.31 o
   4  14  -4        3.52        1.89      2.63 o
   6  14  -4       12.22       14.21      3.88 o
  -5  15  -4       32.69       33.73      7.86 o
  -3  15  -4      121.19      116.85     11.54 o
  -1  15  -4      111.24      101.27     10.71 o
   1  15  -4      113.77      129.56     11.66 o
   3  15  -4       22.53       25.26      4.42 o
   5  15  -4       33.47       35.52      5.30 o
   7  15  -4        6.22       19.03      7.58 o
  -4  16  -4       15.73       31.45      5.41 o
  -2  16  -4      103.20       90.29     11.55 o
   0  16  -4       25.19       17.22      6.96 o
   2  16  -4       32.29       37.65      7.38 o
   4  16  -4      150.11      157.41      9.74 o
   6  16  -4       63.29       64.79      7.25 o
  -5  17  -4       42.24       44.79      6.53 o
  -3  17  -4       54.83       64.39     10.32 o
  -1  17  -4       33.50       48.70      9.11 o
   1  17  -4      158.63      154.48     13.36 o
   3  17  -4      562.23      565.08     26.65 o
   5  17  -4      184.75      205.78     11.53 o
  -4  18  -4       51.46       48.70      6.80 o
  -2  18  -4      139.23      140.13     14.10 o
   0  18  -4       33.16       42.42      9.04 o
   2  18  -4       63.93       69.82     10.39 o
   4  18  -4        3.82        2.10      3.49 o
  -3  19  -4       70.77       57.34     11.46 o
  -1  19  -4       92.24       89.84     12.94 o
   1  19  -4       13.01       17.47      7.09 o
   3  19  -4       94.08       82.91     16.52 o
  -2  20  -4       26.12       20.58      9.25 o
   0  20  -4       27.46       13.05      8.12 o
   2  20  -4      192.98      200.83     16.43 o
  -1  21  -4      205.20      215.87     18.51 o
   1  21  -4      135.73      134.41     14.32 o
   3   1  -3      227.76      207.59     13.75 o
   5   1  -3       76.64       73.57      3.06 o
   7   1  -3       22.57       22.85      2.30 o
   9   1  -3       13.47       22.70      6.41 o
   0   2  -3     2223.72     2383.68     89.29 o
   2   2  -3      252.16      211.16     10.46 o
   4   2  -3     3284.93     3261.78    112.42 o
   6   2  -3      385.31      385.20     20.24 o
   8   2  -3       35.86       46.58      5.48 o
  -9   3  -3       22.11       28.76      4.06 o
   1   3  -3      346.23      322.04     13.66 o
   3   3  -3     1787.78     2016.28     56.83 o
   5   3  -3      640.62      698.26     23.58 o
   7   3  -3       30.47       33.11      4.02 o
   9   3  -3        7.60       10.81      3.46 o
  -8   4  -3       23.56       18.06      3.40 o
  -6   4  -3      153.49      147.14     12.01 o
  -4   4  -3      384.65      365.48     18.52 o
  -2   4  -3      460.14      553.49     21.03 o
   0   4  -3     3968.00     4149.95    107.32 o
   2   4  -3     2423.92     2386.03     90.46 o
   4   4  -3     2709.23     2773.20     67.00 o
   6   4  -3     1033.24     1091.77     38.75 o
   8   4  -3      215.15      212.58     35.07 o
  -9   5  -3       18.54       17.98      3.87 o
  -7   5  -3       55.84       51.65      4.86 o
  -5   5  -3      252.25      216.46      9.16 o
  -3   5  -3     1368.68     1387.20     57.34 o
   1   5  -3     4189.58     4499.15    168.73 o
   3   5  -3     3706.88     3948.17    110.15 o
   5   5  -3      870.02      846.87     26.26 o
   7   5  -3      100.47       94.03      5.14 o
  -8   6  -3      193.42      174.50     18.25 o
  -6   6  -3     1032.58     1001.11     29.71 o
  -4   6  -3     1050.18     1075.70     45.48 o
  -2   6  -3      234.17      275.75     12.04 o
   0   6  -3     1732.05     1941.47     68.16 o
   2   6  -3     1794.82     1835.36     51.91 o
   4   6  -3     1149.49     1152.22     29.53 o
   6   6  -3        4.76        5.88      1.79 o
   8   6  -3       71.29       81.41     10.84 o
  -7   7  -3      296.73      304.69     12.07 o
  -5   7  -3     1176.34     1205.42     34.26 o
  -3   7  -3     2296.64     2395.90     63.57 o
  -1   7  -3     1444.40     1514.36     40.64 o
   1   7  -3      482.39      496.64     23.67 o
   3   7  -3      174.60      160.29      7.42 o
   5   7  -3       76.84       77.73      5.28 o
   7   7  -3       59.48       68.10      5.45 o
  -8   8  -3      129.34      130.45      7.96 o
  -6   8  -3      369.43      366.10     13.43 o
  -4   8  -3      197.08      196.82      8.40 o
  -2   8  -3      363.64      493.07     20.22 o
   0   8  -3      726.49      863.36     36.06 o
   2   8  -3     2827.10     2946.59    116.15 o
   4   8  -3      769.05      791.46     29.33 o
   6   8  -3       30.50       42.33      6.59 o
   8   8  -3       58.79       61.95      9.65 o
  -7   9  -3       47.11       49.97      5.39 o
  -5   9  -3      192.92      184.23      8.63 o
  -3   9  -3      975.10      963.55     27.63 o
  -1   9  -3     2209.42     2095.54     76.76 o
   1   9  -3     1596.74     1688.79     66.30 o
   3   9  -3     1080.02     1156.77     34.67 o
   5   9  -3      533.30      545.71     18.58 o
   7   9  -3      140.98      138.85      8.01 o
  -8  10  -3       26.06       25.12      4.61 o
  -6  10  -3        4.61        3.21      2.83 o
  -4  10  -3      101.69      109.08      6.26 o
  -2  10  -3      915.62      951.21     36.70 o
   0  10  -3      835.79      827.98     37.29 o
   2  10  -3       50.34       38.07      6.00 o
   4  10  -3       39.27       42.14      4.62 o
   6  10  -3       55.63       54.88      5.56 o
   8  10  -3      103.33      105.95     12.31 o
  -7  11  -3       85.70       86.05      6.84 o
  -5  11  -3      260.90      262.37     11.08 o
  -3  11  -3      677.64      702.98     21.69 o
  -1  11  -3      864.01      854.72     34.25 o
   1  11  -3     1279.46     1215.47     53.04 o
   3  11  -3      799.82      776.54     25.79 o
   5  11  -3      137.93      159.92     26.12 o
   7  11  -3       83.95      100.47      7.17 o
  -6  12  -3       15.55       16.79      3.90 o
  -4  12  -3      341.96      373.20     13.70 o
  -2  12  -3     2189.65     2207.66     60.64 o
   0  12  -3     2814.16     2780.95     74.65 o
   2  12  -3      848.13      813.05     37.55 o
   4  12  -3      294.09      295.65     12.51 o
   6  12  -3      213.11      217.18     10.76 o
  -7  13  -3       14.28       18.40      4.44 o
  -5  13  -3        3.97        2.33      2.83 o
  -3  13  -3      196.64      188.77      9.09 o
  -1  13  -3     1407.80     1318.54     50.93 o
   1  13  -3     1268.76     1207.94     51.66 o
   3  13  -3      114.42      121.86      7.49 o
   5  13  -3      126.59      120.70     10.78 o
   7  13  -3       81.32       91.55      7.74 o
  -6  14  -3       52.04       49.21      6.09 o
  -4  14  -3      238.32      250.43     11.10 o
  -2  14  -3      281.72      258.68     11.10 o
   0  14  -3      218.72      179.76     13.29 o
   2  14  -3      414.98      427.51     22.76 o
   4  14  -3      252.11      250.31     15.17 o
   6  14  -3       62.64       80.54      7.36 o
  -5  15  -3      100.52      111.08      9.89 o
  -3  15  -3      995.10     1007.02     30.70 o
  -1  15  -3     1428.54     1314.77     56.75 o
   1  15  -3     1168.33     1077.57     48.47 o
   3  15  -3      170.80      183.31     16.73 o
   5  15  -3      107.26      112.61      9.97 o
   7  15  -3       98.84      106.62      8.75 o
  -6  16  -3       64.13       67.14      7.45 o
  -4  16  -3      237.67      248.22     11.95 o
  -2  16  -3      524.80      563.43     28.84 o
   0  16  -3      372.69      352.75     21.07 o
   2  16  -3      228.65      184.17     14.32 o
   4  16  -3      258.75      245.80     14.05 o
   6  16  -3      154.39      169.31     10.65 o
  -5  17  -3       89.09       92.66     10.41 o
  -3  17  -3      217.07      257.14     16.28 o
  -1  17  -3      198.05      178.54     14.98 o
   1  17  -3      177.97      184.96     14.17 o
   3  17  -3      171.76      182.94     10.63 o
   5  17  -3       65.03       65.11      7.31 o
  -4  18  -3       36.18       35.99      6.08 o
  -2  18  -3      165.05      159.67     14.78 o
   0  18  -3      114.85      114.62     11.78 o
   2  18  -3      106.16      100.93     12.30 o
   4  18  -3       41.34       43.47      6.28 o
  -3  19  -3      200.09      207.34     17.95 o
  -1  19  -3       85.90       97.45     12.86 o
   1  19  -3      110.64      115.11     12.38 o
   3  19  -3      113.39      115.96     16.14 o
  -2  20  -3      152.26      156.15     15.45 o
   0  20  -3      187.11      189.77     16.54 o
   2  20  -3      212.05      179.08     15.89 o
  -1  21  -3       74.32       80.04     12.49 o
   1  21  -3       39.89       42.54      9.71 o
   2   0  -2    34412.00    34320.86   1361.40 o
   4   0  -2     3622.93     3774.85    106.85 o
   6   0  -2      644.13      627.07     20.64 o
   8   0  -2       78.57       99.73      9.89 o
   3   1  -2     4367.41     4391.32     87.41 o
   5   1  -2      398.60      366.76      9.04 o
   7   1  -2       13.72       15.10      1.98 o
   9   1  -2       40.94       66.58      9.44 o
   0   2  -2    23813.96    25236.14    968.29 o
   2   2  -2    22040.53    21992.14    868.75 o
   4   2  -2     8145.19     8289.10    165.78 o
   6   2  -2     2033.01     1994.78     41.50 o
   8   2  -2      252.32      273.29     12.52 o
  -9   3  -2       10.77       13.07      3.03 o
  -5   3  -2      294.12      305.13     11.90 o
  -3   3  -2      808.96      851.07     28.61 o
  -1   3  -2     7121.90     7289.97    250.84 o
   1   3  -2     3472.59     3501.35    134.42 o
   3   3  -2      516.84      534.22     18.55 o
   5   3  -2     1101.58     1046.80     27.08 o
   7   3  -2      414.97      393.48     12.29 o
   9   3  -2      136.78      160.22     12.69 o
  -8   4  -2      179.46      181.06      8.73 o
  -6   4  -2      270.31      277.34      9.73 o
  -4   4  -2      650.99      653.64     27.56 o
  -2   4  -2      245.07      221.95     11.26 o
   0   4  -2     9192.11     9858.66    377.66 o
   2   4  -2      462.31      387.70     17.57 o
   4   4  -2     2386.68     2459.78     59.91 o
   6   4  -2      920.08      949.45     24.60 o
   8   4  -2      120.59      108.64      7.52 o
  -9   5  -2       99.34       98.49      6.65 o
  -7   5  -2      153.21      156.23      7.18 o
  -5   5  -2      851.19      853.04     24.13 o
  -3   5  -2      470.60      379.73     18.77 o
   1   5  -2     1637.98     1557.78     61.31 o
   3   5  -2      216.65      196.94     12.64 o
   5   5  -2      736.27      734.35     19.27 o
   7   5  -2       59.58       61.29      4.12 o
  -8   6  -2      199.09      205.25      9.44 o
  -6   6  -2       67.27       71.25      5.76 o
  -4   6  -2      164.52      188.40     11.62 o
  -2   6  -2     1903.21     1950.43     51.37 o
   0   6  -2     3738.05     3905.02    137.65 o
   2   6  -2      645.51      674.16     20.24 o
   4   6  -2      807.16      761.07     23.81 o
   6   6  -2      691.39      664.45     30.43 o
   8   6  -2      168.20      183.21      9.26 o
  -7   7  -2      135.09      142.28      7.51 o
  -5   7  -2     1652.61     1692.06     45.72 o
  -3   7  -2     1654.83     1719.56     45.85 o
  -1   7  -2      690.15      634.92     24.92 o
   1   7  -2     6440.59     6863.45    259.34 o
   3   7  -2     1420.38     1378.87     41.09 o
   5   7  -2      577.98      523.82     31.95 o
   7   7  -2       21.12       21.80      4.82 o
  -8   8  -2       12.79       11.30      4.79 o
  -6   8  -2      139.92      130.45      7.04 o
  -4   8  -2      728.88      683.03     20.71 o
  -2   8  -2      853.95      824.87     29.61 o
   0   8  -2      529.33      743.73     20.15 o
   2   8  -2     2118.53     2326.76     90.71 o
   4   8  -2      266.60      246.93     16.16 o
   6   8  -2      290.98      281.72     21.27 o
   8   8  -2       24.97       25.48      5.44 o
  -7   9  -2       43.30       32.36      6.43 o
  -5   9  -2        3.69        2.90      2.42 o
  -3   9  -2        4.47        4.08      2.48 o
  -1   9  -2     1123.88     1114.17     41.47 o
   1   9  -2      106.75      104.41      8.14 o
   3   9  -2        8.85       11.93      2.36 o
   5   9  -2      351.22      348.75     31.46 o
   7   9  -2       50.20       49.58     12.44 o
  -8  10  -2        2.06        6.39      3.45 o
  -6  10  -2      103.93      108.64      6.55 o
  -4  10  -2      370.05      373.00     13.11 o
  -2  10  -2      432.17      394.05     17.37 o
   0  10  -2       90.33       89.28      7.66 o
   2  10  -2      927.30      938.46     39.09 o
   4  10  -2     1251.09     1184.66     36.74 o
   6  10  -2      228.13      233.96     27.30 o
   8  10  -2       33.71       29.55      6.16 o
  -7  11  -2        1.29       -0.12      2.84 o
  -5  11  -2       42.34       44.81      4.85 o
  -3  11  -2       65.60       59.40      4.98 o
  -1  11  -2      627.48      590.64     24.41 o
   1  11  -2       55.95       44.26      6.73 o
   3  11  -2      244.11      232.96     10.01 o
   5  11  -2      554.62      535.36     19.69 o
   7  11  -2      195.91      212.34     13.66 o
  -6  12  -2       65.12       74.00      6.41 o
  -4  12  -2      191.37      196.81      9.21 o
  -2  12  -2      268.53      220.38      9.51 o
   0  12  -2     1172.30     1059.28     41.29 o
   2  12  -2       16.06       24.05      5.46 o
   4  12  -2        5.87        2.40      2.32 o
   6  12  -2       36.32       41.67      5.20 o
   8  12  -2       12.88        9.42      4.83 o
  -7  13  -2       10.68        9.51      3.88 o
  -5  13  -2       10.18       15.77      3.79 o
  -3  13  -2      329.31      323.32     14.97 o
  -1  13  -2     1286.92     1295.77     37.65 o
   1  13  -2      118.10      124.66     11.27 o
   3  13  -2       24.46       24.40      3.82 o
   5  13  -2       28.91       34.53      5.13 o
   7  13  -2       40.98       37.74      5.33 o
  -6  14  -2       19.27       18.98      5.29 o
  -4  14  -2      210.36      228.66     12.27 o
  -2  14  -2      505.96      475.69     16.67 o
   0  14  -2       78.72       75.49      9.50 o
   2  14  -2       27.00       31.40      6.45 o
   4  14  -2      111.60      108.55     10.36 o
   6  14  -2       24.51       30.26      5.08 o
  -5  15  -2      191.36      207.39     10.51 o
  -3  15  -2      680.07      657.35     21.74 o
  -1  15  -2      378.85      346.38     20.48 o
   1  15  -2      119.69      127.04     11.62 o
   3  15  -2       92.72       93.19      9.49 o
   5  15  -2       19.66       22.03      4.40 o
   7  15  -2       20.85       27.68      7.15 o
  -6  16  -2       10.52        7.83      4.30 o
  -4  16  -2       80.32       81.05      7.41 o
  -2  16  -2       30.70       23.31      7.34 o
   0  16  -2        6.41       12.02      6.18 o
   2  16  -2       24.03       41.98      7.55 o
   4  16  -2       95.92      118.00      8.27 o
   6  16  -2       83.88       99.26      8.46 o
  -5  17  -2       38.43       37.22      6.05 o
  -3  17  -2      233.15      255.82      9.64 o
  -1  17  -2       32.30       29.18      7.63 o
   1  17  -2      187.72      164.87     14.05 o
   3  17  -2      418.32      402.28     16.85 o
   5  17  -2       56.94       59.55      6.94 o
  -4  18  -2       37.15       38.99      5.25 o
  -2  18  -2      132.05      119.52     13.11 o
   0  18  -2       32.78       30.93      8.16 o
   2  18  -2      255.30      269.01     18.44 o
   4  18  -2      177.50      195.70     11.19 o
  -3  19  -2      144.67      140.37     14.29 o
  -1  19  -2      100.06       93.61     12.77 o
   1  19  -2      195.56      204.96     15.98 o
   3  19  -2       43.11       46.90     16.41 o
  -2  20  -2      115.30      123.16     15.56 o
   0  20  -2       17.57       15.58      7.31 o
   2  20  -2       28.72       22.51      7.81 o
   4  20  -2       40.97       28.98      5.90 o
  -1  21  -2      251.76      233.56     19.39 o
   1  21  -2       62.61       47.89     10.22 o
   3   1  -1      388.31      370.85     16.74 o
   5   1  -1       52.25       51.49      2.58 o
   7   1  -1       19.72       28.36      2.72 o
  -8   2  -1      133.72      116.84      6.55 o
   2   2  -1    37330.21    36937.83   1442.97 o
   4   2  -1     8934.38     8768.98    173.70 o
   6   2  -1      104.82      115.12     12.36 o
   8   2  -1       14.94       16.46      5.88 o
  -9   3  -1       25.99       22.60      3.39 o
  -7   3  -1       65.91       60.39      3.99 o
  -5   3  -1      143.41      163.83      6.55 o
  -3   3  -1      110.38      129.35      5.20 o
   1   3  -1     1179.23     1228.10     49.13 o
   3   3  -1      391.02      369.21     33.81 o
   5   3  -1      161.21      154.24      6.66 o
   7   3  -1       44.82       48.45      3.26 o
  -8   4  -1       88.33       85.06      5.47 o
  -6   4  -1      158.70      136.07      6.23 o
  -4   4  -1       20.71       27.18      5.27 o
  -2   4  -1      334.27      362.88     16.27 o
   2   4  -1     1544.37     1719.14     66.91 o
   4   4  -1      762.54      820.46     20.61 o
   6   4  -1      299.09      297.84     12.81 o
   8   4  -1       42.43       41.09      6.43 o
  -9   5  -1       16.43       18.89      5.91 o
  -7   5  -1       85.22       78.19      7.26 o
  -5   5  -1      199.89      191.47      7.55 o
  -3   5  -1     1601.39     1646.71     65.51 o
  -1   5  -1     4306.55     4606.87    159.45 o
   1   5  -1      540.53      577.59     24.04 o
   3   5  -1     3743.68     3754.52    105.83 o
   5   5  -1      767.82      767.41     32.30 o
   7   5  -1       79.07       96.67      6.22 o
  -8   6  -1      156.16      145.80      7.68 o
  -6   6  -1       83.95       80.30      4.97 o
  -4   6  -1      407.01      464.88     21.40 o
  -2   6  -1     2749.26     3015.76     77.80 o
   0   6  -1     2602.70     2848.60     97.25 o
   2   6  -1      496.62      569.16     23.66 o
   4   6  -1      216.65      230.33     11.31 o
   6   6  -1      175.15      185.40     23.30 o
   8   6  -1      100.60      119.83      9.58 o
  -9   7  -1       16.23       20.06     10.34 o
  -7   7  -1      104.31       97.30      5.96 o
  -5   7  -1      184.37      163.54      7.30 o
  -3   7  -1      589.79      587.46     17.24 o
  -1   7  -1     2909.19     2955.69    114.77 o
   1   7  -1     3620.15     3564.89    136.99 o
   3   7  -1     1090.89     1108.62     42.95 o
   5   7  -1       91.68       99.07     13.37 o
   7   7  -1       12.13       12.02      2.87 o
  -8   8  -1        6.02        6.51      3.14 o
  -6   8  -1       85.26       79.03      9.37 o
  -4   8  -1      374.24      392.78     12.78 o
  -2   8  -1       14.34       15.04      2.13 o
   0   8  -1     1397.46     1497.23     54.18 o
   2   8  -1      625.60      783.58     31.00 o
   4   8  -1      283.45      302.30     26.67 o
   6   8  -1       62.11       70.34      5.53 o
   8   8  -1        1.99        3.58      3.33 o
  -7   9  -1      287.14      279.82     11.52 o
  -5   9  -1      357.66      357.15     17.06 o
  -3   9  -1      496.74      524.48     16.20 o
  -1   9  -1      852.46      860.90     24.43 o
   1   9  -1      566.29      560.83     24.52 o
   3   9  -1      481.74      469.33     16.13 o
   5   9  -1      288.26      278.38     23.75 o
   7   9  -1      101.43      115.80      9.56 o
  -8  10  -1       12.12       13.86      3.84 o
  -6  10  -1       84.36       77.40      5.91 o
  -4  10  -1      242.84      242.26      9.50 o
  -2  10  -1      145.92      134.95      6.38 o
   2  10  -1      825.56      845.52     37.30 o
   4  10  -1      600.52      615.68     21.66 o
   6  10  -1      221.17      224.35     18.53 o
   8  10  -1       94.53      108.29      9.86 o
  -7  11  -1        0.59       -2.05      2.69 o
  -5  11  -1      254.56      258.26     10.55 o
  -3  11  -1     1691.01     1748.82     48.29 o
  -1  11  -1     1147.85     1162.61     43.89 o
   1  11  -1      308.92      319.87     17.40 o
   3  11  -1      424.54      428.07     15.84 o
   5  11  -1      234.79      215.03     10.49 o
   7  11  -1      137.53      137.02     11.37 o
  -8  12  -1       33.79       36.59      8.93 o
  -6  12  -1       88.17       83.01      7.79 o
  -4  12  -1      461.37      475.79     16.18 o
  -2  12  -1     1339.82     1365.65     38.42 o
   0  12  -1     1003.35      926.23     37.36 o
   2  12  -1      353.77      342.73     18.91 o
   4  12  -1      154.35      142.60      8.03 o
   6  12  -1      152.58      164.90      9.25 o
   8  12  -1       68.63       72.96      9.60 o
  -7  13  -1       37.77       32.82      5.21 o
  -5  13  -1      438.51      407.20     15.21 o
  -3  13  -1     1567.44     1492.03     42.05 o
  -1  13  -1     1475.98     1379.46     32.13 o
   1  13  -1      768.02      700.07     33.54 o
   3  13  -1      496.10      505.33     24.43 o
   5  13  -1      331.87      349.55     26.88 o
   7  13  -1      148.71      165.19     12.91 o
  -6  14  -1      106.18      103.05      7.71 o
  -4  14  -1      837.52      821.87     26.35 o
  -2  14  -1     1618.53     1619.92     45.82 o
   0  14  -1      732.19      692.95     33.43 o
   2  14  -1      545.76      531.11     26.36 o
   4  14  -1      385.21      406.34     16.34 o
   6  14  -1      168.23      185.49     10.43 o
  -5  15  -1       49.65       42.87      5.65 o
  -3  15  -1       36.76       47.65      6.23 o
  -1  15  -1      487.07      454.91     24.77 o
   1  15  -1      355.07      337.24     19.75 o
   3  15  -1      177.40      179.38     13.61 o
   5  15  -1      146.02      149.78      9.25 o
   7  15  -1      104.05      108.08     11.18 o
  -6  16  -1        7.86       11.86      4.04 o
  -4  16  -1       45.86       52.64      5.18 o
  -2  16  -1      160.68      168.31     14.00 o
   0  16  -1      486.78      488.17     25.46 o
   2  16  -1      508.62      511.15     27.03 o
   4  16  -1      302.91      316.92     14.48 o
   6  16  -1      127.25      143.26     12.72 o
  -5  17  -1      136.82      145.24      7.89 o
  -3  17  -1      120.47      125.03      7.62 o
  -1  17  -1       98.25      105.31     11.65 o
   1  17  -1      198.85      172.11     13.89 o
   3  17  -1      251.68      228.14     16.72 o
   5  17  -1       30.78       37.81      5.80 o
  -4  18  -1       89.75      110.45      6.95 o
  -2  18  -1      197.45      200.59     16.28 o
   0  18  -1      297.20      272.54     18.39 o
   2  18  -1      159.89      160.55     13.56 o
   4  18  -1       23.25       32.17      5.51 o
  -3  19  -1      148.61      143.29     14.59 o
  -1  19  -1      168.49      159.24     14.84 o
   1  19  -1      280.17      286.93     19.26 o
   3  19  -1      105.02       90.02     11.80 o
  -2  20  -1       10.16       23.14      8.93 o
   0  20  -1        6.73        8.57      6.96 o
   2  20  -1       69.10       55.35     10.13 o
   4  20  -1       56.29       56.84     19.82 o
  -1  21  -1       17.13        6.29      7.50 o
   1  21  -1       71.22       75.27     11.72 o
   4   0   0      442.68      446.76     14.62 o
   6   0   0      124.20      133.43      6.64 o
   8   0   0      140.60      135.65     10.10 o
   1   1   0     5001.35     5001.07    274.82 o
   3   1   0     1261.00      740.00     30.26 o
   5   1   0      414.11      420.04     10.12 o
   7   1   0       90.84       88.96      3.97 o
   9   1   0       72.21       78.07      8.01 o
   2   2   0     4442.09     4601.78    195.37 o
   4   2   0      161.86      179.05      5.05 o
   6   2   0      318.43      271.19     10.98 o
   8   2   0      143.00      160.39      8.00 o
  -9   3   0       82.19       76.06      5.56 o
  -7   3   0      192.13      189.00      7.40 o
  -5   3   0      394.81      368.62     14.45 o
  -3   3   0      163.03      203.71      8.27 o
  -1   3   0    12144.59    12185.40    459.08 o
   1   3   0    12155.84    11770.33    456.59 o
   3   3   0      145.73      195.62     10.72 o
   5   3   0      413.21      392.43      9.53 o
   7   3   0      199.99      209.38      7.36 o
   9   3   0       82.81       85.76      8.55 o
  -8   4   0       40.17       42.42      6.58 o
  -6   4   0      752.45      799.27     21.80 o
  -4   4   0     3893.04     3916.90     99.05 o
   4   4   0     3878.32     3780.09     90.17 o
   6   4   0      755.31      721.82     31.41 o
   8   4   0       37.50       39.41      6.57 o
  -9   5   0       31.03       30.44      4.59 o
  -7   5   0       60.84       68.07      4.53 o
  -5   5   0      910.51      900.85     36.75 o
  -3   5   0     1068.42     1079.42     43.73 o
  -1   5   0     5295.75     4957.76    127.16 o
   3   5   0     1052.02     1066.53     31.98 o
   5   5   0      905.85      888.93     50.05 o
   7   5   0       59.67       51.26      6.87 o
   9   5   0       29.20       37.57      6.64 o
  -8   6   0        0.25        1.44      2.57 o
  -6   6   0       99.88       97.73      5.26 o
  -4   6   0      576.27      589.50     16.48 o
  -2   6   0     2728.58     3274.45     84.90 o
   0   6   0     1199.35     1465.02     52.18 o
   2   6   0     2703.19     3292.64    126.93 o
   4   6   0      552.31      548.14     57.65 o
   6   6   0      101.57       98.57      7.39 o
   8   6   0        0.49       -1.13      2.81 o
  -9   7   0       19.63       15.40      4.54 o
  -7   7   0       58.21       59.51      4.92 o
  -5   7   0     1136.27     1114.89     30.51 o
  -3   7   0      646.89      549.07     16.40 o
  -1   7   0     1881.49     2018.68     79.34 o
   3   7   0      658.49      568.30     18.19 o
   5   7   0     1130.49     1050.28     33.56 o
   7   7   0       56.17       52.63      7.20 o
   9   7   0       18.85       10.28      4.75 o
  -8   8   0       28.71       25.31      4.06 o
  -6   8   0      165.97      167.85      7.64 o
  -4   8   0      574.52      583.46     26.75 o
  -2   8   0     1811.09     1926.43     51.01 o
   0   8   0     4113.62     4563.02    158.91 o
   2   8   0     1840.25     1901.06     76.34 o
   4   8   0      575.21      577.84     24.06 o
   6   8   0      165.89      161.82      8.35 o
   8   8   0       27.91       22.10      5.17 o
  -7   9   0       65.28       70.37      7.21 o
  -5   9   0      721.02      735.85     21.85 o
  -3   9   0       27.25       22.07      2.83 o
  -1   9   0      504.98      510.72     15.45 o
   3   9   0       29.01       30.75      3.41 o
   5   9   0      721.95      700.46     28.99 o
   7   9   0       66.49       58.84      7.90 o
  -8  10   0        1.15        1.06      3.07 o
  -6  10   0      200.80      198.63      9.95 o
  -4  10   0      890.94      834.13     25.10 o
  -2  10   0     1525.79     1567.96     42.46 o
   2  10   0     1546.15     1528.69     63.60 o
   4  10   0      895.21      873.39     27.67 o
   6  10   0      202.27      216.98     10.66 o
   8  10   0        1.15        1.03      3.57 o
  -7  11   0       12.22        8.18      3.16 o
  -5  11   0      296.84      292.83     11.42 o
  -3  11   0      175.76      167.57     15.80 o
  -1  11   0      456.83      479.92     13.26 o
   3  11   0      179.45      183.02      8.63 o
   5  11   0      299.54      278.03     22.88 o
   7  11   0       12.81        8.30      4.39 o
  -8  12   0       14.24       20.04      7.81 o
  -6  12   0       51.31       52.13      5.51 o
  -4  12   0      336.24      319.22     14.52 o
  -2  12   0       76.71       76.56      5.56 o
   2  12   0       76.42       61.27      7.74 o
   4  12   0      334.45      330.58     13.38 o
   6  12   0       50.99       51.92      7.84 o
   8  12   0       13.91       16.28      5.61 o
  -7  13   0       18.15       22.82      7.34 o
  -5  13   0      187.74      184.49      9.37 o
  -3  13   0      275.91      243.13     10.39 o
  -1  13   0       13.22       15.99      2.59 o
   1  13   0       13.35       26.13      6.03 o
   3  13   0      275.38      254.85     15.80 o
   5  13   0      187.66      187.15     24.52 o
   7  13   0       17.96       14.80      5.43 o
  -6  14   0       67.67       71.14      5.85 o
  -4  14   0       76.69       69.62      5.20 o
  -2  14   0      153.42      139.22      7.48 o
   0  14   0      131.90      110.00     10.11 o
   2  14   0      151.85      152.17     11.94 o
   4  14   0       75.55       65.96      6.35 o
   6  14   0       67.18       76.03      9.90 o
  -7  15   0       80.18       79.43      6.71 o
  -5  15   0      206.76      199.55      8.54 o
  -3  15   0      321.62      315.68     10.47 o
  -1  15   0       69.58       57.56      8.90 o
   1  15   0       68.36       52.88      8.30 o
   3  15   0      319.58      323.87     19.13 o
   5  15   0      205.46      199.90     13.44 o
   7  15   0       79.65       78.38     10.59 o
  -6  16   0      133.25      137.64      7.84 o
  -4  16   0      330.02      329.02     11.38 o
  -2  16   0      109.44       93.14     11.62 o
   0  16   0        5.50       14.80      6.01 o
   2  16   0      110.08      100.34     10.11 o
   4  16   0      332.21      323.24     14.55 o
   6  16   0      133.70      124.78     12.20 o
  -5  17   0       32.16       28.62      6.89 o
  -3  17   0      119.45      122.51      6.71 o
  -1  17   0       27.14       13.61      6.22 o
   1  17   0       27.05       21.53      6.66 o
   3  17   0      121.48      113.17     11.75 o
   5  17   0       33.71       32.78      7.52 o
  -4  18   0      152.46      146.58      7.75 o
  -2  18   0      158.53      166.02     14.12 o
   0  18   0        6.53       -0.08      4.82 o
   2  18   0      162.81      144.69     13.34 o
   4  18   0      155.53      154.42      9.82 o
  -3  19   0      100.71       90.77     13.20 o
  -1  19   0       50.34       28.84      8.22 o
   1  19   0       48.84       57.54      9.51 o
   3  19   0       99.55       89.04     11.94 o
  -2  20   0      185.10      168.74     15.55 o
   0  20   0       51.76       56.01     10.17 o
   2  20   0      186.45      185.16     15.15 o
  -1  21   0       54.14       47.96     10.42 o
   1  21   0       58.44       59.78     10.75 o
   3   1   1      757.26      701.21     20.55 o
   5   1   1       66.01       72.38      5.46 o
   7   1   1       38.20       41.07      4.21 o
   9   1   1       14.82       15.23      3.40 o
  -8   2   1       15.24       16.26      5.68 o
  -2   2   1    37339.20    38540.79    967.11 o
   0   2   1     1942.49     1897.38     73.13 o
   2   2   1     6888.83     6188.38    235.63 o
   4   2   1      287.58      268.91     12.04 o
   6   2   1      425.49      419.87     10.48 o
   8   2   1      134.05      132.98      9.29 o
  -9   3   1       27.14       22.49      3.60 o
  -7   3   1       46.56       45.24      3.35 o
  -5   3   1      164.28      154.05      5.45 o
  -3   3   1      399.90      397.41     12.25 o
  -1   3   1     1191.57     1281.66     32.88 o
   3   3   1      111.84      113.47      5.96 o
   5   3   1      147.20      144.83      4.73 o
   7   3   1       67.25       68.39     10.33 o
   9   3   1       26.62       20.03      5.23 o
  -8   4   1       41.29       42.43      4.11 o
  -6   4   1      290.70      281.13      7.36 o
  -4   4   1      744.40      791.06     17.51 o
  -2   4   1     1537.80     1711.97     66.77 o
   0   4   1     3593.20     3900.33    149.17 o
   4   4   1       20.29       19.23      3.38 o
   6   4   1      159.48      163.76     14.61 o
   8   4   1       89.74      104.72      9.17 o
  -9   5   1       17.95       19.89      4.12 o
  -7   5   1       77.15       80.94      5.06 o
  -5   5   1      762.32      768.89     19.84 o
  -3   5   1     3725.05     3683.01    143.69 o
  -1   5   1      518.94      569.74     15.94 o
   3   5   1     1632.55     1628.14     65.24 o
   5   5   1      205.20      213.72     12.67 o
   7   5   1       84.37       97.93      8.41 o
   9   5   1       16.02       26.65      5.87 o
  -8   6   1      101.41       96.15      6.01 o
  -6   6   1      179.38      176.59      7.32 o
  -4   6   1      227.68      254.48     11.44 o
  -2   6   1      519.09      534.60     15.55 o
   0   6   1     2607.44     2746.81     72.17 o
   2   6   1     2748.58     2956.89    116.29 o
   4   6   1      411.56      426.46     20.09 o
   6   6   1       80.66       88.54      7.68 o
   8   6   1      152.00      169.75     12.22 o
  -9   7   1        4.96        2.83      3.34 o
  -7   7   1       13.09       11.47      4.72 o
  -5   7   1       95.01       97.80      5.42 o
  -3   7   1     1104.59     1097.90     30.10 o
  -1   7   1     3629.11     3511.67    136.67 o
   3   7   1      583.99      586.31     18.91 o
   5   7   1      181.89      174.13     30.00 o
   7   7   1      100.66       88.42      8.58 o
   9   7   1       15.57       21.05      5.77 o
  -8   8   1        2.70        3.10      2.83 o
  -6   8   1       67.83       65.56      4.89 o
  -4   8   1      289.25      281.82     15.42 o
  -2   8   1      596.87      676.82     20.27 o
   0   8   1     1358.85     1503.70     40.39 o
   2   8   1       10.65       14.83      3.48 o
   4   8   1      376.44      382.70     19.97 o
   6   8   1       85.44       85.95      8.18 o
   8   8   1        5.91        2.75      3.64 o
  -7   9   1      103.16       99.71      8.58 o
  -5   9   1      281.14      253.33     10.07 o
  -3   9   1      463.90      460.93     14.60 o
  -1   9   1      542.45      519.51     13.03 o
   3   9   1      481.92      522.23     17.69 o
   5   9   1      355.50      360.24     32.93 o
   7   9   1      285.99      292.67     17.46 o
  -8  10   1       94.05       91.45      7.24 o
  -6  10   1      221.05      230.67      9.76 o
  -4  10   1      600.51      616.80     19.05 o
  -2  10   1      837.51      868.43     20.53 o
   0  10   1      363.63      366.38     18.64 o
   4  10   1      246.86      242.79     21.94 o
   6  10   1       86.15       94.56      8.93 o
   8  10   1       12.65       14.80      5.20 o
  -7  11   1      135.61      140.39      8.02 o
  -5  11   1      233.20      239.97      9.80 o
  -3  11   1      422.72      443.32     12.13 o
  -1  11   1      313.39      329.29      9.31 o
   3  11   1     1690.61     1781.62     72.52 o
   5  11   1      251.65      257.02     11.45 o
   7  11   1        1.17        0.98      3.68 o
  -8  12   1       69.00       64.38     13.14 o
  -6  12   1      153.27      159.24      7.37 o
  -4  12   1      153.42      142.45      6.25 o
  -2  12   1      364.97      353.44     10.20 o
   0  12   1     1009.65      991.89     28.92 o
   2  12   1     1326.22     1361.43     57.52 o
   4  12   1      456.44      458.46     17.30 o
   6  12   1       88.97      108.39      9.94 o
   8  12   1       34.42       28.12      6.80 o
  -7  13   1      150.62      142.35      7.57 o
  -5  13   1      340.20      329.57     11.03 o
  -3  13   1      513.67      462.20     13.26 o
  -1  13   1      790.57      728.93     18.14 o
   1  13   1     1487.97     1442.42     59.24 o
   3  13   1     1574.42     1466.53     62.84 o
   5  13   1      443.49      408.09     22.80 o
   7  13   1       38.87       29.34      6.94 o
  -6  14   1      170.49      180.13      8.23 o
  -4  14   1      384.73      404.75     12.48 o
  -2  14   1      537.22      507.08     14.09 o
   0  14   1      729.04      717.84     33.54 o
   2  14   1     1623.74     1653.03     68.69 o
   4  14   1      840.25      863.97     28.76 o
   6  14   1      106.79      100.13     10.63 o
  -7  15   1      103.55       99.05      7.36 o
  -5  15   1      143.84      141.04      7.28 o
  -3  15   1      172.48      188.39      7.58 o
  -1  15   1      343.83      327.52     19.36 o
   1  15   1      468.72      461.90     24.48 o
   3  15   1       32.41       42.86      7.73 o
   5  15   1       55.11       63.14      9.17 o
  -6  16   1      122.58      118.26      7.41 o
  -4  16   1      298.36      322.05     11.22 o
  -2  16   1      517.26      523.48     19.60 o
   0  16   1      501.25      432.16     24.67 o
   2  16   1      163.99      154.96     12.91 o
   4  16   1       43.34       52.80      7.01 o
   6  16   1        6.58        2.62      4.76 o
  -5  17   1       30.96       37.98      4.95 o
  -3  17   1      251.13      247.50      9.45 o
  -1  17   1      203.64      180.60     14.53 o
   1  17   1      104.18       92.69     10.04 o
   3  17   1      118.59      109.18     11.41 o
   5  17   1      133.61      136.53     13.00 o
  -4  18   1       21.56       26.54      4.43 o
  -2  18   1      160.18      165.02     14.64 o
   0  18   1      295.00      269.23     18.29 o
   2  18   1      191.79      181.46     14.78 o
   4  18   1       88.29       91.75      9.49 o
  -3  19   1      103.51      107.65     13.82 o
  -1  19   1      286.13      283.08     19.35 o
   1  19   1      171.58      166.05     14.33 o
   3  19   1      143.49      157.26     14.04 o
  -4  20   1       56.38       39.24     10.80 o
  -2  20   1       68.51       64.76     11.05 o
   0  20   1        5.24        4.06      6.33 o
   2  20   1        9.25       14.86      7.06 o
  -1  21   1       71.01       85.84     12.79 o
   1  21   1       16.46        8.49      6.40 o
  -8   0   2       76.12       77.63     10.56 o
  -2   0   2    34689.74    37525.04   1231.86 o
   4   0   2     4184.18     4143.99    160.31 o
   6   0   2     1753.58     1722.10     70.33 o
   8   0   2      125.47      122.35      9.93 o
  -9   1   2       41.85       75.08     11.63 o
   1   1   2     2074.09     1999.19     77.10 o
   3   1   2       83.62      110.08      6.39 o
   5   1   2      509.74      455.98     10.81 o
   7   1   2      190.37      187.01      8.57 o
   9   1   2       45.61       47.65      5.22 o
  -4   2   2     8120.25     8639.72    286.66 o
  -2   2   2    21974.34    23363.29    583.19 o
   0   2   2    23725.17    25706.47    967.75 o
   4   2   2      151.99      153.63      7.68 o
   6   2   2      208.10      186.57     15.34 o
   8   2   2       23.68       27.18      5.60 o
  -9   3   2      137.51      145.81      7.11 o
  -7   3   2      409.50      408.35     12.59 o
  -5   3   2     1089.48     1093.07     22.89 o
  -3   3   2      549.83      582.39     12.33 o
  -1   3   2     3489.57     3525.47     90.20 o
   3   3   2      772.99      760.38     23.31 o
   5   3   2      295.69      287.76      8.79 o
   7   3   2       58.88       63.75      4.84 o
   9   3   2       10.59       16.38      4.98 o
  -8   4   2      126.14      127.13      7.27 o
  -6   4   2      935.81      930.68     20.70 o
  -4   4   2     2440.56     2571.44     52.35 o
  -2   4   2      440.04      442.96     17.59 o
   0   4   2     9134.31     9951.49    380.03 o
   4   4   2      626.12      569.75     21.61 o
   6   4   2      271.08      252.59     12.60 o
   8   4   2      181.48      176.46     12.82 o
  -9   5   2       11.69       12.99      5.89 o
  -7   5   2       56.75       50.97      4.15 o
  -5   5   2      731.95      709.39     16.25 o
  -3   5   2      217.41      174.59      9.60 o
  -1   5   2     1608.48     1560.94     41.06 o
   1   5   2     2645.19     2655.72    102.95 o
   3   5   2      460.79      415.88     18.73 o
   5   5   2      841.09      799.38     36.35 o
   7   5   2      149.70      132.60     10.74 o
   9   5   2       97.29       98.96      9.73 o
  -8   6   2      170.07      150.01      8.02 o
  -6   6   2      685.26      720.58     20.61 o
  -4   6   2      788.47      738.48     31.91 o
  -2   6   2      616.30      632.65     15.08 o
   0   6   2     3770.08     3992.80    102.23 o
   4   6   2      163.20      171.04     14.90 o
   6   6   2       62.90       61.23      6.75 o
   8   6   2      193.06      203.69     14.25 o
  -9   7   2       26.68       20.22      6.03 o
  -7   7   2       22.99       20.16      3.15 o
  -5   7   2      574.58      536.31     19.08 o
  -3   7   2     1388.26     1381.22     30.91 o
  -1   7   2     6354.98     6736.99    181.49 o
   1   7   2      688.63      676.43     28.20 o
   3   7   2     1656.95     1685.05     50.06 o
   5   7   2     1653.31     1615.75     68.56 o
   7   7   2      136.37      137.55     11.08 o
  -8   8   2       26.24       24.03      7.26 o
  -6   8   2      291.91      296.59     10.76 o
  -4   8   2      272.16      261.78      9.28 o
  -2   8   2     2106.95     2291.47     50.13 o
   0   8   2      536.42      664.74     20.02 o
   4   8   2      735.85      701.57     22.63 o
   6   8   2      146.19      158.38     11.06 o
   8   8   2       13.15       20.04      5.62 o
  -7   9   2       49.32       49.42      4.89 o
  -5   9   2      346.63      346.35     12.17 o
  -3   9   2        7.47       10.61      2.98 o
  -1   9   2      104.17       90.60      3.85 o
   1   9   2     1141.82     1114.29     46.39 o
   3   9   2        5.59        6.98      2.62 o
   5   9   2        4.36        6.14      3.36 o
   7   9   2       42.96       47.79      7.51 o
  -8  10   2       34.37       41.21      5.44 o
  -6  10   2      228.24      230.84      8.46 o
  -4  10   2     1251.07     1172.96     27.71 o
  -2  10   2      915.05      893.50     21.38 o
   0  10   2       88.13       75.24      4.96 o
   4  10   2      367.98      367.56     14.02 o
   6  10   2      103.70       95.69      9.23 o
   8  10   2        1.99        0.82      3.62 o
  -7  11   2      198.09      184.85      8.14 o
  -5  11   2      559.43      555.97     15.10 o
  -3  11   2      248.36      223.08      7.65 o
  -1  11   2       55.15       52.46      3.43 o
   3  11   2       67.73       64.54      7.27 o
   5  11   2       43.50       41.16      6.89 o
   7  11   2        1.43        0.88      3.51 o
  -8  12   2       13.14        6.42      4.13 o
  -6  12   2       35.65       30.50      4.50 o
  -4  12   2        5.52        5.63      2.34 o
  -2  12   2       15.75       12.81      2.54 o
   0  12   2     1176.45     1090.55     31.91 o
   2  12   2      271.11      244.89     14.57 o
   4  12   2      191.21      216.05     10.06 o
   6  12   2       65.46       54.06      8.35 o
  -7  13   2       41.36       45.11      6.64 o
  -5  13   2       28.30       34.54      4.11 o
  -3  13   2       24.09       16.80      2.82 o
  -1  13   2      117.73      136.57      5.89 o
   1  13   2     1288.74     1403.35     56.82 o
   3  13   2      329.83      387.37     20.15 o
   5  13   2       10.32       12.13      4.87 o
   7  13   2       10.40        7.76      4.64 o
  -6  14   2       24.27       36.20      5.74 o
  -4  14   2      110.45      107.70      5.96 o
  -2  14   2       27.29       29.32      3.36 o
   0  14   2       78.97       59.89      8.29 o
   2  14   2      506.06      508.94     25.34 o
   4  14   2      210.06      203.41     10.60 o
   6  14   2       18.91       18.38      5.86 o
  -7  15   2       21.58       21.56      5.28 o
  -5  15   2       20.21       21.90      3.82 o
  -3  15   2       92.26       95.08      5.61 o
  -1  15   2      121.22      114.68     10.76 o
   1  15   2      382.26      338.48     19.90 o
   3  15   2      685.72      631.68     32.15 o
   5  15   2      193.30      182.60     14.63 o
  -6  16   2       85.37       87.29     11.40 o
  -4  16   2       93.65      103.48      6.36 o
  -2  16   2       23.15       30.45      5.95 o
   0  16   2        7.28        6.54      5.30 o
   2  16   2       31.04       38.09      7.48 o
   4  16   2       82.84       65.88      9.74 o
   6  16   2       11.08       11.60      5.66 o
  -5  17   2       56.49       60.82      5.78 o
  -3  17   2      410.68      398.95     12.81 o
  -1  17   2      184.03      189.84     14.63 o
   1  17   2       33.96       24.35      6.84 o
   3  17   2      236.19      237.71     17.16 o
   5  17   2       37.02       34.52      7.66 o
  -4  18   2      177.49      188.24      8.76 o
  -2  18   2      254.78      271.59     18.91 o
   0  18   2       31.81       31.87      7.65 o
   2  18   2      130.83      111.23     11.34 o
   4  18   2       37.65       39.17      8.39 o
  -3  19   2       44.23       33.19      8.60 o
  -1  19   2      202.90      176.04     15.25 o
   1  19   2      102.46       95.53     10.75 o
   3  19   2      146.63      124.15     12.89 o
  -4  20   2       40.24       31.40      9.73 o
  -2  20   2       28.43       15.12      7.89 o
   0  20   2       19.18       14.09      6.92 o
   2  20   2      116.77      128.13     13.22 o
  -1  21   2       60.28       48.10     10.34 o
   1  21   2      241.41      246.63     18.54 o
  -9   1   3       13.63       24.09      7.73 o
  -7   1   3       22.90       23.53      4.16 o
  -5   1   3       76.11       74.16      2.97 o
  -3   1   3      224.38      211.59      9.44 o
  -1   1   3      579.47      660.41     23.84 o
   1   1   3      664.87      632.19     18.09 o
   3   1   3     1116.47     1076.01     30.99 o
   5   1   3      782.21      751.07     32.03 o
   7   1   3      149.26      138.10     12.87 o
   9   1   3        6.03        2.72      3.30 o
  -8   2   3       35.32       29.41      3.17 o
  -6   2   3      389.27      421.63      9.36 o
  -4   2   3     3305.04     3564.55     55.88 o
  -2   2   3      258.58      286.96     10.53 o
   0   2   3     2206.92     2255.63     89.11 o
   4   2   3      536.41      483.24     16.02 o
   6   2   3        1.52        1.33      1.98 o
   8   2   3        5.15        8.20      2.75 o
  -9   3   3        7.19        6.87      8.98 o
  -7   3   3       30.75       28.13      2.60 o
  -5   3   3      647.22      675.26     12.22 o
  -3   3   3     1804.10     1955.74     42.62 o
  -1   3   3      356.61      320.36      9.24 o
   1   3   3     1302.71     1346.00     52.95 o
   3   3   3      397.72      419.78     22.67 o
   5   3   3      143.27      140.77      6.68 o
   7   3   3        0.35        2.98      2.10 o
  -8   4   3      214.66      190.72      8.55 o
  -6   4   3     1033.88     1061.13     25.04 o
  -4   4   3     2711.04     2854.40     51.63 o
  -2   4   3     2402.07     2580.40     94.04 o
   0   4   3     3915.32     4219.51    159.84 o
   4   4   3      390.17      355.80     14.20 o
   6   4   3      154.44      154.68     14.42 o
   8   4   3       22.14       23.88      5.46 o
  -9   5   3       26.64       20.20      3.72 o
  -7   5   3      104.42      104.32      4.91 o
  -5   5   3      885.72      856.17     20.07 o
  -3   5   3     3709.29     3770.98    148.86 o
  -1   5   3     4132.67     4312.18    168.54 o
   1   5   3     3757.69     4171.54    160.39 o
   3   5   3     1395.13     1419.20     57.00 o
   5   5   3      260.16      283.97     14.57 o
   7   5   3       56.92       76.04      7.84 o
   9   5   3       19.12       21.48      5.76 o
  -8   6   3       71.23       72.46      5.89 o
  -6   6   3        3.67        4.68      2.08 o
  -4   6   3     1143.34     1137.45     46.51 o
  -2   6   3     1775.11     1755.13     38.99 o
   0   6   3     1692.97     1969.25     51.50 o
   4   6   3     1064.07     1032.58     44.63 o
   6   6   3     1041.64     1053.77     45.06 o
   8   6   3      196.94      190.08     13.60 o
  -9   7   3       22.62       22.09      4.33 o
  -7   7   3       57.14       55.46      6.01 o
  -5   7   3       73.83       78.85      4.21 o
  -3   7   3      180.70      194.69      5.86 o
  -1   7   3      494.41      565.54     16.68 o
   1   7   3     1431.39     1525.76     60.85 o
   5   7   3     1168.26     1220.19     51.83 o
   7   7   3      292.13      304.62     18.17 o
  -8   8   3       57.96       54.51      5.73 o
  -6   8   3       32.10       35.78      3.41 o
  -4   8   3      775.35      776.42     18.87 o
  -2   8   3     2830.23     2984.17     64.34 o
   0   8   3      730.67      855.43     32.69 o
   4   8   3      192.29      236.26     13.39 o
   6   8   3      357.42      363.36     20.19 o
   8   8   3      125.68      135.89     11.85 o
  -9   9   3       26.76       26.92      5.11 o
  -7   9   3      136.92      126.33      7.82 o
  -5   9   3      518.99      502.51     13.95 o
  -3   9   3     1054.39     1101.46     25.99 o
  -1   9   3     1572.09     1619.71     36.44 o
   1   9   3     2191.81     2191.58     85.48 o
   3   9   3      975.75      943.16     42.93 o
   5   9   3      199.92      211.81     13.45 o
   7   9   3       49.41       65.60      8.90 o
  -8  10   3      106.12      110.99      7.98 o
  -6  10   3       57.33       63.04      4.77 o
  -4  10   3       33.54       32.26      3.34 o
  -2  10   3       59.22       54.30      5.49 o
   0  10   3      858.31      883.20     25.80 o
   4  10   3      106.86      102.20      8.93 o
   6  10   3        4.40        3.10      3.48 o
   8  10   3       26.10       27.38      6.69 o
  -7  11   3       86.82       82.33      8.73 o
  -5  11   3      140.80      140.15      7.45 o
  -3  11   3      794.09      792.12     19.51 o
  -1  11   3     1260.70     1279.38     29.15 o
   1  11   3      854.51      901.89     38.69 o
   3  11   3      672.14      707.55     32.72 o
   5  11   3      252.50      277.29     16.85 o
   7  11   3       82.50       87.21      9.54 o
  -8  12   3       92.09       91.82      8.33 o
  -6  12   3      210.21      208.41      8.46 o
  -4  12   3      288.25      291.87     10.77 o
  -2  12   3      864.44      855.02     20.74 o
   0  12   3     2833.88     2825.96     77.53 o
   2  12   3     2179.81     2288.98     90.97 o
   4  12   3      333.02      344.61     20.28 o
   6  12   3       14.06       16.81      5.50 o
  -7  13   3       83.68      100.45      8.10 o
  -5  13   3      121.26      125.22      6.49 o
  -3  13   3      116.83      119.52      9.21 o
  -1  13   3     1311.45     1188.50     28.12 o
   1  13   3     1454.14     1399.46     57.58 o
   3  13   3      212.37      196.08     13.47 o
   5  13   3        5.80        8.25      4.54 o
   7  13   3       13.62        8.83      5.43 o
  -6  14   3       61.92       55.59      5.32 o
  -4  14   3      254.18      250.84      9.37 o
  -2  14   3      425.87      425.66     12.39 o
   0  14   3      229.74      180.93     13.08 o
   2  14   3      285.38      261.11     16.55 o
   4  14   3      239.26      243.32     16.58 o
   6  14   3       55.08       59.60      9.20 o
  -7  15   3       98.94      108.09      8.87 o
  -5  15   3      103.59      104.47      6.62 o
  -3  15   3      180.08      167.96      7.34 o
  -1  15   3     1194.97     1090.49     48.26 o
   1  15   3     1425.41     1264.56     55.94 o
   3  15   3      974.25      967.69     45.40 o
   5  15   3       94.73       93.86     10.52 o
  -6  16   3      153.62      180.70      8.81 o
  -4  16   3      250.87      253.86      9.68 o
  -2  16   3      220.34      200.92     17.33 o
   0  16   3      366.23      339.86     20.39 o
   2  16   3      517.24      507.16     27.88 o
   4  16   3      233.44      249.49     17.36 o
   6  16   3       61.67       53.83      9.34 o
  -5  17   3       65.40       66.93     10.42 o
  -3  17   3      172.22      181.97     11.37 o
  -1  17   3      170.75      156.73     13.54 o
   1  17   3      190.89      191.61     14.48 o
   3  17   3      218.96      228.62     16.93 o
   5  17   3       93.51      103.68     11.38 o
  -4  18   3       43.38       42.95      5.13 o
  -2  18   3      113.64      100.92     12.47 o
   0  18   3      117.36      112.31     11.64 o
   2  18   3      161.11      138.79     13.06 o
   4  18   3       37.37       39.36      8.35 o
  -3  19   3      112.01      115.16     13.99 o
  -1  19   3      103.49       98.99     12.61 o
   1  19   3       81.00       80.85     11.34 o
  -2  20   3      209.69      215.53     17.12 o
   0  20   3      182.06      181.23     15.51 o
   2  20   3      148.67      155.06     14.42 o
  -1  21   3       38.27       31.41      8.87 o
   1  21   3       70.27       67.24     11.06 o
  -8   0   4       56.80       51.26      3.83 o
  -6   0   4      139.24      139.12      5.54 o
  -4   0   4      481.02      460.59     13.14 o
   0   0   4     8463.64     7947.23    301.45 o
   2   0   4        2.85        1.04      1.07 o
   6   0   4       64.05       57.01      7.12 o
   8   0   4       85.15       88.12      8.67 o
  -9   1   4      106.75      107.09     12.65 o
  -7   1   4       87.73       83.24      4.55 o
  -5   1   4      664.51      659.47     11.31 o
  -3   1   4     2334.10     2425.57     43.75 o
  -1   1   4     3686.09     3627.82    126.09 o
   1   1   4     6540.43     6115.97    164.79 o
   5   1   4      590.23      533.63     17.76 o
   7   1   4       13.11       12.73      2.85 o
   9   1   4        2.79       -0.26      4.55 o
  -8   2   4      210.23      206.73      8.31 o
  -6   2   4      290.01      319.43      5.67 o
  -4   2   4     1031.17     1068.77     16.80 o
  -2   2   4     2404.02     2572.53     95.18 o
   0   2   4    12879.15    13112.33    510.38 o
   2   2   4     2436.50     2464.34    102.44 o
   4   2   4     1372.89     1323.92     54.22 o
   6   2   4      392.46      372.15     27.13 o
   8   2   4       34.27       31.47      5.36 o
  -9   3   4       87.40       89.26      6.12 o
  -7   3   4      239.67      225.40     10.82 o
  -5   3   4     1665.41     1644.55     27.74 o
  -3   3   4       85.43       94.68      4.01 o
  -1   3   4      293.42      285.57      8.82 o
   1   3   4      204.86      185.79      9.24 o
   5   3   4      383.38      351.13     39.37 o
   7   3   4      117.20      116.36      9.58 o
  -8   4   4      394.37      357.94     13.30 o
  -6   4   4     1756.09     1753.76     39.26 o
  -4   4   4     1987.50     1880.16     41.52 o
  -2   4   4      396.59      389.29     11.23 o
   0   4   4     2000.37     2009.25     78.01 o
   2   4   4     2380.10     2154.04     89.04 o
   4   4   4     1082.16     1065.02     44.91 o
   6   4   4      102.03       98.19     10.19 o
   8   4   4       12.42       12.70      4.59 o
  -9   5   4       24.76       27.62      4.19 o
  -7   5   4       90.11       85.73      5.56 o
  -5   5   4      454.68      428.75     11.27 o
  -3   5   4      515.63      537.50     14.37 o
  -1   5   4     7449.79     8470.43    225.98 o
   1   5   4     7740.29     8128.84    311.81 o
   3   5   4     1604.37     1590.65     62.68 o
   5   5   4      849.98      842.98     38.29 o
   7   5   4      179.98      175.28     13.04 o
  -8   6   4      107.93      110.42      7.82 o
  -6   6   4      128.30      125.45      5.26 o
  -4   6   4      584.91      590.97     24.98 o
  -2   6   4       43.52       47.47      2.74 o
   0   6   4     2338.50     2642.35     69.83 o
   2   6   4      458.86      471.06     21.95 o
   4   6   4      486.01      430.91     22.06 o
   6   6   4      876.78      842.18     39.73 o
   8   6   4      238.83      236.58     16.27 o
  -9   7   4       14.48        8.61      4.02 o
  -7   7   4       35.42       32.25      4.30 o
  -5   7   4      374.06      363.97     10.21 o
  -3   7   4      714.05      660.61     15.76 o
  -1   7   4     1922.20     1932.77     42.09 o
   1   7   4      657.75      679.36     28.94 o
   3   7   4       67.97       75.85      5.64 o
   5   7   4      119.05      111.55      9.65 o
   7   7   4       32.85       24.48      5.98 o
  -8   8   4       38.86       46.98      5.41 o
  -6   8   4       82.21       79.25      5.03 o
  -4   8   4      589.73      551.77     14.18 o
  -2   8   4      817.18      839.88     19.65 o
   0   8   4     1304.76     1379.91     30.49 o
   2   8   4      362.38      389.65     15.98 o
   4   8   4     1149.50     1225.49     50.93 o
   6   8   4      129.62      136.65     11.27 o
   8   8   4       22.65       26.25      6.24 o
  -9   9   4      100.81       92.90      7.63 o
  -7   9   4      105.58      105.24      7.46 o
  -5   9   4      856.02      858.87     21.26 o
  -3   9   4      348.11      385.30     10.58 o
  -1   9   4      223.53      244.49      8.62 o
   1   9   4     1379.59     1393.99     50.38 o
   3   9   4      197.89      206.00     12.81 o
   5   9   4      270.84      257.55     16.35 o
   7   9   4       50.99       58.80      8.67 o
  -8  10   4       16.70       18.75      4.64 o
  -6  10   4        4.82        7.08      4.19 o
  -4  10   4      145.80      128.19      5.80 o
  -2  10   4      609.27      583.52     15.04 o
   0  10   4      714.55      681.27     21.31 o
   2  10   4      497.92      500.73     23.00 o
   4  10   4      171.06      185.69     12.63 o
   6  10   4       27.00       27.77      6.10 o
  -7  11   4       20.32       13.51      3.98 o
  -5  11   4      103.85       92.75      5.28 o
  -3  11   4     1383.04     1388.43     31.81 o
  -1  11   4     1221.08     1223.09     27.98 o
   1  11   4      868.10      878.77     26.02 o
   3  11   4      323.49      353.34     18.97 o
   5  11   4        6.53        4.62      3.99 o
   7  11   4        9.04        7.64      4.82 o
  -8  12   4       15.60       11.03      4.23 o
  -6  12   4       90.18       88.95      6.92 o
  -4  12   4       24.60       25.30      3.13 o
  -2  12   4      625.90      666.48     16.97 o
   0  12   4        9.39       16.51      3.82 o
   2  12   4       57.82       59.44      7.72 o
   4  12   4       75.53       95.87      9.31 o
   6  12   4       23.84       24.02      6.33 o
  -7  13   4        5.49        1.44      4.59 o
  -5  13   4      161.54      158.94      7.13 o
  -3  13   4      135.17      128.50      6.04 o
  -1  13   4     1120.37     1089.04     33.25 o
   1  13   4      378.25      364.15     21.05 o
   3  13   4        5.86        7.35      3.98 o
   5  13   4       28.94       27.63      6.31 o
   7  13   4       13.46       15.78      5.93 o
  -6  14   4       12.51       14.60      4.32 o
  -4  14   4        3.31        4.62      2.67 o
  -2  14   4       43.59       50.45      4.30 o
   0  14   4      294.20      258.33     16.67 o
   2  14   4       95.68       85.79      9.56 o
   4  14   4       95.16       82.18      9.25 o
   6  14   4       17.02       28.69      6.93 o
  -7  15   4        5.97        0.91      4.34 o
  -5  15   4       33.06       29.88      5.04 o
  -3  15   4       23.54       25.48      3.70 o
  -1  15   4      116.26      100.66     10.44 o
   1  15   4      109.08      110.56     10.21 o
   3  15   4      118.47      104.41     10.70 o
   5  15   4       31.77       30.85      7.18 o
  -6  16   4       63.65       49.86      6.76 o
  -4  16   4      148.22      149.16      7.46 o
  -2  16   4       32.59       41.56     10.41 o
   0  16   4       26.57       16.12      5.80 o
   2  16   4      100.62      104.41     10.67 o
   4  16   4       16.19       16.11      6.14 o
  -5  17   4      187.30      191.39      9.04 o
  -3  17   4      565.27      575.71     20.98 o
  -1  17   4      160.97      114.83     11.86 o
   1  17   4       32.73       42.23      8.08 o
   3  17   4       57.48       42.14      8.07 o
   5  17   4       44.06       33.06      7.99 o
  -4  18   4        3.11       -0.46      4.39 o
  -2  18   4       66.18       49.49      9.37 o
   0  18   4       34.33       25.10      7.27 o
   2  18   4      136.60      127.02     12.26 o
   4  18   4       49.77       55.15      9.38 o
  -3  19   4       89.15       94.00     12.60 o
  -1  19   4       13.54       -0.87      5.71 o
   1  19   4       91.95       91.82     12.06 o
   3  19   4       71.34       69.01     10.66 o
  -2  20   4      188.71      162.10     15.30 o
   0  20   4       24.71       16.54      6.90 o
   2  20   4       28.02       22.52      7.71 o
  -1  21   4      136.85      122.03     13.55 o
   1  21   4      206.18      183.14     16.52 o
  -9   1   5        1.28        4.04      2.76 o
  -7   1   5       95.51       90.75      3.55 o
  -5   1   5      550.82      523.90     16.53 o
  -3   1   5      821.53      889.99     24.83 o
  -1   1   5       62.50       72.33      3.49 o
   1   1   5      869.06      815.56     19.37 o
   3   1   5      953.30     1004.97     29.53 o
   5   1   5      337.83      352.88     34.37 o
   7   1   5       23.11       22.89      6.00 o
  -8   2   5       18.91       22.59      3.69 o
  -6   2   5       67.33       79.44      4.13 o
  -4   2   5      509.25      496.92      9.27 o
  -2   2   5     3767.63     3853.40     98.31 o
   0   2   5     8794.53     9475.53    367.77 o
   2   2   5     2538.11     2574.97     57.48 o
   6   2   5      200.20      207.39     30.39 o
   8   2   5       29.01       34.45      4.59 o
  -9   3   5       16.66       12.64      3.40 o
  -7   3   5      154.72      152.24      6.97 o
  -5   3   5      352.89      341.19      8.01 o
  -3   3   5      641.83      599.55     14.21 o
  -1   3   5      965.27      943.01     37.54 o
   1   3   5     1751.19     1722.63     38.59 o
   3   3   5      749.67      695.63     20.95 o
   5   3   5       66.57       70.12      4.85 o
   7   3   5       21.12       22.76      3.75 o
  -8   4   5      183.36      160.23     16.11 o
  -6   4   5      336.79      349.60     11.78 o
  -4   4   5      566.39      532.89     16.46 o
  -2   4   5     3058.62     3144.45     80.80 o
   0   4   5      566.39      602.01     14.84 o
   2   4   5      286.84      324.03     15.29 o
   6   4   5       88.86       82.28      5.70 o
   8   4   5       57.28       60.13      8.55 o
  -9   5   5       34.57       26.30      4.35 o
  -7   5   5       78.97       80.05      6.17 o
  -5   5   5      416.40      410.64     11.11 o
  -3   5   5     1065.15     1083.45     29.12 o
  -1   5   5     5891.97     6449.19    175.28 o
   1   5   5     1331.34     1433.33     41.98 o
   3   5   5      640.46      617.98     26.11 o
   5   5   5      232.77      227.36     13.67 o
   7   5   5       54.79       56.43      8.04 o
  -8   6   5      199.11      185.75      9.21 o
  -6   6   5      187.00      183.11      8.89 o
  -4   6   5      440.00      462.57     19.77 o
  -2   6   5     1489.37     1590.94     35.38 o
   0   6   5     1303.63     1493.93     28.77 o
   2   6   5      344.76      389.60     12.75 o
   4   6   5       31.92       34.59      5.34 o
   6   6   5       51.88       48.35      7.18 o
   8   6   5       27.54       22.56      6.02 o
  -9   7   5       11.11        8.92      3.90 o
  -7   7   5       14.29        9.17      3.25 o
  -5   7   5      273.79      277.46      8.72 o
  -3   7   5     1247.71     1243.84     28.68 o
  -1   7   5      273.45      261.24      7.80 o
   1   7   5      836.83      961.58     27.41 o
   3   7   5     1227.07     1194.60     47.36 o
   5   7   5      551.15      534.24     26.42 o
   7   7   5      250.65      262.59     17.05 o
  -8   8   5       24.31       16.04      4.14 o
  -6   8   5       99.90       96.29      6.40 o
  -4   8   5      741.28      733.56     18.20 o
  -2   8   5      877.62      911.82     21.75 o
   0   8   5      468.40      526.87     13.10 o
   2   8   5     1348.83     1273.41     36.42 o
   4   8   5     2487.99     2428.83     99.97 o
   6   8   5      663.47      604.66     30.86 o
   8   8   5       82.44       80.80     10.56 o
  -7   9   5      172.76      165.61      8.75 o
  -5   9   5      779.39      801.65     19.94 o
  -3   9   5     1613.21     1627.55     36.52 o
  -1   9   5     1288.00     1301.34     29.61 o
   1   9   5      989.20     1048.13     30.70 o
   3   9   5      817.22      806.16     36.58 o
   5   9   5      205.61      202.29     13.99 o
   7   9   5       52.92       66.26      9.17 o
  -8  10   5       85.57       79.63     12.58 o
  -6  10   5      594.64      562.09     19.04 o
  -4  10   5     1639.34     1655.42     37.59 o
  -2  10   5      857.32      929.34     21.97 o
   0  10   5      110.17      130.32     11.94 o
   2  10   5      483.79      490.26     23.85 o
   4  10   5      303.97      320.09     18.40 o
   6  10   5       87.47       82.14      8.85 o
  -7  11   5      124.68      120.52     10.83 o
  -5  11   5       20.99       18.50      3.17 o
  -3  11   5     1492.03     1389.34     32.14 o
  -1  11   5     2901.43     2733.34     60.05 o
   1  11   5     1211.83     1185.81     33.94 o
   3  11   5      702.71      731.66     34.24 o
   5  11   5      197.94      198.07     14.71 o
   7  11   5       17.81       12.95      5.33 o
  -8  12   5       43.90       49.49      7.16 o
  -6  12   5       39.08       36.75      5.25 o
  -4  12   5        3.78        3.99      2.47 o
  -2  12   5     1156.74     1093.63     26.28 o
   0  12   5     2406.27     2290.88     64.45 o
   2  12   5     1104.91     1076.18     48.51 o
   4  12   5      277.07      261.26     17.02 o
   6  12   5       94.15       89.02     10.15 o
  -7  13   5       70.64       65.83      7.18 o
  -5  13   5       53.99       53.64      4.82 o
  -3  13   5        0.98        1.93      2.30 o
  -1  13   5      120.35      121.28     11.71 o
   1  13   5      886.36      889.17     41.50 o
   3  13   5      517.37      551.23     29.06 o
   5  13   5      127.91      142.33     11.85 o
  -6  14   5       96.46       85.90      7.76 o
  -4  14   5       56.98       61.75      5.01 o
  -2  14   5      365.25      359.91     11.21 o
   0  14   5      749.62      781.32     35.77 o
   2  14   5      324.65      350.20     20.17 o
   4  14   5       95.36       93.62     10.10 o
   6  14   5       64.56       69.62     10.52 o
  -7  15   5      210.16      211.95     17.35 o
  -5  15   5      233.84      235.11     23.34 o
  -3  15   5      134.16      147.80      6.99 o
  -1  15   5      663.23      643.93     21.36 o
   1  15   5      896.33      873.27     40.79 o
   3  15   5      225.13      222.17     15.84 o
   5  15   5        7.04        4.03      4.62 o
  -6  16   5       86.20       80.01      8.12 o
  -4  16   5      146.45      136.96      7.18 o
  -2  16   5      253.61      231.53     14.48 o
   0  16   5      408.40      383.50     21.42 o
   2  16   5      372.97      344.96     21.13 o
   4  16   5      154.48      152.24     13.76 o
  -5  17   5       62.24       74.55      8.67 o
  -3  17   5      199.83      204.04     11.02 o
  -1  17   5      395.32      367.08     21.68 o
   1  17   5      203.63      198.31     14.97 o
   3  17   5       85.83       81.58     10.89 o
   5  17   5       38.69       44.94      9.01 o
  -4  18   5      226.72      225.26     13.74 o
  -2  18   5      112.56      101.63     11.44 o
   0  18   5      171.99      148.69     13.19 o
   2  18   5      230.87      247.58     17.94 o
   4  18   5       87.04       94.66     12.38 o
  -3  19   5      180.29      180.98     16.21 o
  -1  19   5      244.07      232.29     17.09 o
   1  19   5      113.16      131.11     12.82 o
   3  19   5       80.18       82.55     11.70 o
  -2  20   5      107.18      112.88     13.78 o
   0  20   5       63.62       63.55     10.60 o
   2  20   5      119.51      130.65     12.99 o
  -1  21   5       82.05       94.31     13.09 o
  -8   0   6        0.76        1.88      2.37 o
  -6   0   6      615.50      593.15     18.18 o
  -4   0   6     2126.06     1895.27     74.62 o
  -2   0   6     3518.43     4009.43    100.49 o
   0   0   6     3375.43     3472.19    112.13 o
   2   0   6     5580.49     5240.22    141.04 o
   6   0   6      202.30      190.41     12.55 o
   8   0   6       40.49       35.21      6.68 o
  -9   1   6      113.30      106.57      6.93 o
  -7   1   6      140.04      130.67      4.63 o
  -5   1   6      809.72      735.86     14.96 o
  -3   1   6      447.77      458.91     11.16 o
  -1   1   6       18.49       16.15      2.92 o
   1   1   6     2429.91     2218.61     49.69 o
   3   1   6      415.56      390.27     11.48 o
   5   1   6      565.11      530.55     19.45 o
   7   1   6       58.42       47.95      5.02 o
  -8   2   6       34.85       29.68      5.42 o
  -6   2   6      338.99      347.63      9.94 o
  -4   2   6     1459.21     1456.60     41.45 o
  -2   2   6      132.61      117.58     11.26 o
   0   2   6      254.81      237.94     13.07 o
   2   2   6       38.37       50.56      4.05 o
   4   2   6      683.48      630.51     28.77 o
   6   2   6      227.51      215.14     19.68 o
   8   2   6       18.84       19.42      3.71 o
  -9   3   6       15.02       14.38      3.67 o
  -7   3   6       28.20       32.62      3.84 o
  -5   3   6     1127.75     1086.66     27.16 o
  -3   3   6     2274.76     2455.38     51.17 o
  -1   3   6     7151.21     7476.14    203.45 o
   1   3   6     9745.00     9848.47    187.37 o
   3   3   6     1115.86     1087.95     25.91 o
   5   3   6      193.91      159.15      7.74 o
   7   3   6       32.51       29.60      4.17 o
  -8   4   6      157.89      164.09     10.81 o
  -6   4   6      187.55      200.49      8.40 o
  -4   4   6     1847.53     1838.75     41.59 o
  -2   4   6     3984.27     4357.86    112.48 o
   0   4   6     5127.88     5744.75    107.36 o
   2   4   6      979.13      993.35     28.64 o
   4   4   6      350.42      331.36     18.13 o
   6   4   6      229.91      224.11     10.12 o
   8   4   6       17.40       11.43      4.56 o
  -9   5   6       75.34       71.93      7.51 o
  -7   5   6      112.71      117.68      6.82 o
  -5   5   6      224.61      246.32      9.46 o
  -3   5   6      520.97      615.05     16.69 o
  -1   5   6      281.49      349.43     15.37 o
   1   5   6      788.12      792.32     19.04 o
   3   5   6      191.35      187.98      7.72 o
   5   5   6      466.17      470.24     24.20 o
   7   5   6      107.36      114.10     10.49 o
  -8   6   6       87.57       79.70      6.81 o
  -6   6   6      393.36      395.35     14.12 o
  -4   6   6      891.03      848.24     22.96 o
  -2   6   6       13.04       19.60      2.65 o
   0   6   6     1342.86     1320.84     25.91 o
   2   6   6      276.88      266.82      9.87 o
   4   6   6       66.61       57.39      4.42 o
   6   6   6      352.29      342.95     20.12 o
   8   6   6       88.21       94.23     10.06 o
  -9   7   6       58.48       56.44      6.39 o
  -7   7   6      231.62      254.07     15.84 o
  -5   7   6      651.15      650.94     20.35 o
  -3   7   6     1037.16      933.20     21.88 o
  -1   7   6     2573.99     2820.49     53.08 o
   1   7   6     1048.50     1116.85     32.86 o
   3   7   6       97.32       81.50     10.48 o
   5   7   6      540.76      511.31     26.38 o
   7   7   6       42.52       36.90      7.27 o
  -8   8   6       38.81       44.33      5.75 o
  -6   8   6      183.49      200.29     15.70 o
  -4   8   6      126.07      143.59      6.36 o
  -2   8   6       32.12       38.00      3.08 o
   0   8   6     2725.19     2753.30     60.06 o
   2   8   6     1865.93     1787.84     51.09 o
   4   8   6      651.50      616.62     30.95 o
   6   8   6       91.57       98.92      9.50 o
  -7   9   6      164.80      152.52      8.83 o
  -5   9   6     1064.15     1003.73     29.71 o
  -3   9   6     1284.95     1194.06     27.92 o
  -1   9   6      216.47      239.31      7.61 o
   1   9   6      480.43      501.38     16.30 o
   3   9   6      432.01      411.61     21.84 o
   5   9   6        9.41        9.30      3.85 o
   7   9   6       37.60       39.30      7.48 o
  -8  10   6        0.35        6.34      6.70 o
  -6  10   6        0.68        3.64      3.24 o
  -4  10   6      675.15      637.62     16.68 o
  -2  10   6       96.37       97.69      6.85 o
   0  10   6      995.93     1014.24     29.90 o
   2  10   6     1362.54     1382.89     40.28 o
   4  10   6      160.25      160.36     12.02 o
   6  10   6       85.92       85.93      9.72 o
  -7  11   6       13.96        9.27      4.02 o
  -5  11   6      195.07      199.95      9.61 o
  -3  11   6      311.60      307.40      9.81 o
  -1  11   6     1048.05     1010.36     24.33 o
   1  11   6      677.83      664.08     21.44 o
   3  11   6       56.94       60.77      7.93 o
   5  11   6       15.54       31.33      6.68 o
   7  11   6        1.31        2.67      4.21 o
  -8  12   6       47.81       40.32      6.31 o
  -6  12   6       45.31       44.37      5.73 o
  -4  12   6       70.32       62.58      4.80 o
  -2  12   6       85.55      103.67      5.40 o
   0  12   6       57.86       68.34      5.78 o
   2  12   6      257.02      273.03     16.31 o
   4  12   6       92.30       92.92      9.73 o
   6  12   6       16.93       14.62      5.30 o
  -7  13   6        6.22       -2.01      3.61 o
  -5  13   6       10.11       13.59      4.00 o
  -3  13   6      319.44      336.26     10.66 o
  -1  13   6      137.04      133.22      8.14 o
   1  13   6      324.40      343.00     19.11 o
   3  13   6       48.01       39.25      7.30 o
   5  13   6       88.16       90.63     10.01 o
  -6  14   6        3.45        4.41      4.02 o
  -4  14   6       31.51       33.34      4.45 o
  -2  14   6      172.93      182.04      9.48 o
   0  14   6       43.34       29.83      6.31 o
   2  14   6       35.21       36.27      7.12 o
   4  14   6       75.63       79.34     10.44 o
   6  14   6       45.57       49.29      8.93 o
  -7  15   6       17.56       14.31      5.35 o
  -5  15   6       44.36       45.98      6.15 o
  -3  15   6       43.35       44.97      4.55 o
  -1  15   6       11.71        9.89      4.01 o
   1  15   6        5.53        9.66      5.02 o
   3  15   6       63.93       62.73      9.45 o
   5  15   6        3.99        4.72      4.93 o
  -6  16   6       32.09       31.09      6.10 o
  -4  16   6       13.54       12.67      3.65 o
  -2  16   6       44.74       47.11      8.46 o
   0  16   6       49.92       58.50      8.81 o
   2  16   6      224.16      244.94     17.04 o
   4  16   6       42.70       56.77      9.51 o
  -5  17   6       41.71       45.87      6.58 o
  -3  17   6       58.67       57.29      6.92 o
  -1  17   6      143.63      144.81     12.72 o
   1  17   6       89.71      106.70     11.04 o
   3  17   6        5.19        6.22      5.20 o
  -4  18   6       14.28       22.83      8.68 o
  -2  18   6       71.99       68.49     10.31 o
   0  18   6       25.11       26.18      6.99 o
   2  18   6       43.42       41.01      8.28 o
   4  18   6       41.01       38.83      8.48 o
  -3  19   6      120.72      100.32     12.62 o
  -1  19   6       99.82       82.82     11.40 o
   1  19   6       21.91       14.11      6.58 o
   3  19   6       30.26       33.60      8.25 o
   0  20   6      111.32      125.22     13.05 o
  -9   1   7       19.67       24.11     10.93 o
  -7   1   7      164.51      170.04      6.78 o
  -5   1   7      268.00      286.63      7.33 o
  -3   1   7       48.08       48.51      3.58 o
  -1   1   7      128.78      134.57      6.99 o
   1   1   7      155.53      128.77      4.43 o
   3   1   7      166.57      182.16     10.09 o
   5   1   7       20.45       25.04      4.27 o
   7   1   7       18.12       14.51      3.54 o
  -8   2   7       18.44       23.98      4.15 o
  -6   2   7       79.28       91.06      4.95 o
  -4   2   7       29.90       39.35      4.66 o
  -2   2   7      889.45      911.28     20.73 o
   0   2   7     1499.60     1579.76     39.22 o
   2   2   7      218.64      200.51      8.61 o
   4   2   7       37.74       32.81      6.04 o
   6   2   7       67.86       61.85      5.21 o
   8   2   7       14.39        8.96      3.16 o
  -9   3   7       15.44       15.39      4.12 o
  -7   3   7       56.84       53.85      5.02 o
  -5   3   7      304.07      313.52      9.41 o
  -3   3   7      945.46      987.43     23.03 o
  -1   3   7      171.48      211.55      7.48 o
   1   3   7      632.19      648.31     13.81 o
   3   3   7      255.27      252.83      7.89 o
   5   3   7       59.30       48.96      4.77 o
   7   3   7       46.38       43.96      5.12 o
  -8   4   7       29.63       36.12      4.77 o
  -6   4   7       44.23       39.49      4.38 o
  -4   4   7      312.94      312.80      9.09 o
  -2   4   7      112.97      104.58      5.67 o
   0   4   7      825.35      947.45     19.08 o
   2   4   7      169.35      168.38      5.84 o
   4   4   7      211.72      202.83      8.78 o
   6   4   7       31.60       31.65      4.26 o
   8   4   7        2.95        3.81      4.21 o
  -9   5   7       39.22       34.03      5.18 o
  -7   5   7       37.27       39.65      4.71 o
  -5   5   7      732.79      662.96     20.39 o
  -3   5   7     3892.05     3899.82     82.65 o
  -1   5   7     1801.08     1996.01     37.56 o
   1   5   7       77.55       86.19      9.48 o
   3   5   7       42.99       48.88      4.06 o
   5   5   7      530.80      492.42     24.67 o
   7   5   7      200.71      188.82     14.10 o
  -8   6   7       95.14       91.84      9.68 o
  -6   6   7      439.45      410.01     14.58 o
  -4   6   7     1281.29     1209.72     47.97 o
  -2   6   7      302.82      313.34      9.95 o
   0   6   7       78.88       83.43      3.30 o
   2   6   7      496.81      452.19     15.20 o
   4   6   7      764.18      719.39     23.49 o
   6   6   7      233.96      233.40     15.42 o
  -9   7   7       96.40       95.33      7.86 o
  -7   7   7      105.93      108.71     10.45 o
  -5   7   7      115.27      114.07     11.60 o
  -3   7   7      218.19      240.11      7.51 o
  -1   7   7      195.41      224.30      8.29 o
   1   7   7      349.16      382.99     23.51 o
   3   7   7      158.10      155.98      7.29 o
   5   7   7       34.21       31.52      6.11 o
   7   7   7       62.17       66.19      9.24 o
  -8   8   7      134.29      125.39      8.66 o
  -6   8   7      170.72      171.50      9.13 o
  -4   8   7      301.64      275.18     11.25 o
  -2   8   7     1025.29     1048.17     24.58 o
   0   8   7      475.87      469.80     15.63 o
   2   8   7      419.19      415.29     14.28 o
   4   8   7      198.61      201.86     13.50 o
   6   8   7       36.20       42.48      7.44 o
  -7   9   7      383.78      386.66     15.21 o
  -5   9   7      745.91      690.67     21.73 o
  -3   9   7      471.17      440.98     12.29 o
  -1   9   7      344.31      335.69      9.93 o
   1   9   7      893.78      845.70     35.10 o
   3   9   7      596.43      609.94     20.42 o
   5   9   7       58.21       61.84      8.49 o
   7   9   7       27.15       38.25      7.71 o
  -8  10   7       87.95       87.92     10.96 o
  -6  10   7      262.76      270.38     11.84 o
  -4  10   7      703.49      644.15     23.83 o
  -2  10   7     2992.54     2983.45     64.98 o
   0  10   7     5092.58     5010.26    136.96 o
   2  10   7     2328.00     2246.70     65.58 o
   4  10   7      291.42      287.15     17.78 o
   6  10   7       40.03       51.26      8.53 o
  -7  11   7       56.79       52.93      6.30 o
  -5  11   7      115.46      136.64      8.38 o
  -3  11   7      289.72      282.54     10.00 o
  -1  11   7      463.20      489.30     17.20 o
   1  11   7      283.08      302.02     12.23 o
   3  11   7      485.24      509.03     26.11 o
   5  11   7      258.57      264.57     17.49 o
  -8  12   7       84.75       68.78      7.84 o
  -6  12   7       85.86       89.19      7.44 o
  -4  12   7       84.17       74.41      6.66 o
  -2  12   7      173.87      181.06      7.27 o
   0  12   7       91.32      111.54      7.30 o
   2  12   7      158.82      165.52     12.51 o
   4  12   7       27.27       24.43      6.26 o
   6  12   7        3.94        6.04      4.71 o
  -7  13   7       66.63       60.69      7.32 o
  -5  13   7      171.21      185.84      9.92 o
  -3  13   7      967.67      939.50     23.78 o
  -1  13   7     1488.80     1479.69     43.68 o
   1  13   7      501.68      536.26     27.08 o
   3  13   7       84.04       78.67      8.81 o
   5  13   7       20.80       19.36      6.33 o
  -6  14   7       86.74       99.45      8.26 o
  -4  14   7      112.57      120.91      8.09 o
  -2  14   7      291.93      280.46     12.35 o
   0  14   7      290.72      287.84     17.31 o
   2  14   7      438.78      458.91     24.57 o
   4  14   7      477.52      468.49     27.24 o
  -5  15   7       11.60       10.98      4.53 o
  -3  15   7       41.40       39.70      5.65 o
  -1  15   7      254.44      253.01     11.48 o
   1  15   7      533.01      570.86     28.09 o
   3  15   7      430.10      474.08     26.38 o
   5  15   7       89.68      100.38     12.72 o
  -6  16   7       39.52       38.18     12.77 o
  -4  16   7       69.26       69.30      7.32 o
  -2  16   7      247.95      261.99     12.09 o
   0  16   7      211.74      211.50     15.07 o
   2  16   7      127.06      115.41     11.14 o
   4  16   7       76.11       79.92     11.30 o
  -5  17   7      217.88      226.20     15.49 o
  -3  17   7      273.34      282.37     13.47 o
  -1  17   7      166.07      170.12     13.70 o
   1  17   7       65.90       68.81      9.99 o
   3  17   7       79.43       70.41     10.62 o
  -4  18   7      238.39      256.65     19.53 o
  -2  18   7      197.70      202.86     15.60 o
   0  18   7      234.26      246.71     17.40 o
   2  18   7      167.57      183.09     14.75 o
  -1  19   7       16.83       11.97      6.45 o
   1  19   7       11.24       14.35      6.35 o
  -2  20   7       51.67       57.39     10.27 o
   0  20   7        7.11        5.51      6.18 o
  -8   0   8      110.57      117.90     12.49 o
  -6   0   8      692.89      659.75     20.31 o
  -4   0   8      951.64      909.95     25.72 o
  -2   0   8     1463.26     1481.25     58.35 o
   0   0   8      187.39      196.85      7.39 o
   2   0   8     2268.53     2123.78     59.18 o
   4   0   8     1459.15     1266.14     53.39 o
   6   0   8      199.27      168.52     12.19 o
  -9   1   8       44.93       54.39      9.64 o
  -7   1   8      161.11      174.28     11.80 o
  -5   1   8     1220.88     1162.49     27.31 o
  -3   1   8      285.64      286.97      8.47 o
  -1   1   8      860.61      852.36     24.49 o
   1   1   8     2497.34     2332.51     52.57 o
   3   1   8      747.76      650.30     14.52 o
   5   1   8      564.85      509.57     17.91 o
   7   1   8      104.13      100.03      6.77 o
  -8   2   8       27.84       24.30      6.80 o
  -6   2   8      348.89      343.23     11.80 o
  -4   2   8      721.94      634.99     16.14 o
  -2   2   8       42.60       43.41      4.82 o
   0   2   8     1062.87     1029.99     31.88 o
   2   2   8      504.50      451.37     12.12 o
   4   2   8      259.24      209.57      9.08 o
   6   2   8       49.47       41.77      4.79 o
  -9   3   8       55.62       67.58      8.18 o
  -7   3   8      187.14      184.36      9.10 o
  -5   3   8     1085.92     1065.70     24.81 o
  -3   3   8      607.03      689.80     16.41 o
  -1   3   8      395.10      491.22     21.06 o
   1   3   8     2532.47     2458.37     47.95 o
   3   3   8     1609.54     1538.17     36.19 o
   5   3   8      434.55      409.98     16.60 o
   7   3   8       15.11       15.29      3.52 o
  -8   4   8      150.26      161.57      9.17 o
  -6   4   8      165.07      162.62      8.16 o
  -4   4   8      314.26      326.36      9.27 o
  -2   4   8      442.89      481.52     11.51 o
   0   4   8     1589.56     1584.28     31.05 o
   2   4   8     1339.01     1309.20     30.96 o
   4   4   8      874.34      877.73     22.06 o
   6   4   8      374.09      379.21     15.04 o
  -9   5   8       37.76       55.00     12.92 o
  -7   5   8       89.77       75.70      7.22 o
  -5   5   8      771.16      770.98     23.29 o
  -3   5   8      732.64      738.53     41.48 o
  -1   5   8     1486.81     1608.55     31.05 o
   1   5   8      294.28      291.84      8.59 o
   3   5   8      342.23      321.48     11.89 o
   5   5   8      148.63      151.23     11.58 o
   7   5   8       12.42       14.23      5.37 o
  -8   6   8       27.83       25.67      4.99 o
  -6   6   8      205.31      221.89      9.95 o
  -4   6   8     2063.32     2003.94     54.56 o
  -2   6   8     2097.44     2221.00     41.86 o
   0   6   8     1969.85     2033.01     46.30 o
   2   6   8      110.47      111.88      6.03 o
   4   6   8       66.34       75.54      5.24 o
   6   6   8       49.98       70.09      9.24 o
  -9   7   8      142.64      155.02     24.35 o
  -7   7   8      233.18      208.81     10.45 o
  -5   7   8      328.30      314.05     16.33 o
  -3   7   8      457.09      420.48     14.36 o
  -1   7   8     1665.98     1722.18     33.61 o
   1   7   8      400.72      424.85     14.64 o
   3   7   8      291.03      275.57     10.84 o
   5   7   8       66.80       70.96      9.19 o
   7   7   8      143.51      152.13     13.09 o
  -8   8   8       55.64       55.49     10.16 o
  -6   8   8       60.48       60.31      6.60 o
  -4   8   8      699.93      656.26     20.79 o
  -2   8   8      655.51      641.45     13.87 o
   0   8   8      501.82      515.75     13.66 o
   2   8   8      191.16      176.94      8.07 o
   4   8   8      106.09      109.22      6.41 o
   6   8   8      284.30      298.72     18.96 o
  -7   9   8      174.06      170.81      9.78 o
  -5   9   8      112.57      116.89      7.41 o
  -3   9   8      328.52      322.48     12.61 o
  -1   9   8     1201.64     1258.43     25.15 o
   1   9   8     1167.42     1163.32     38.35 o
   3   9   8       37.98       39.93      4.41 o
   5   9   8       33.53       37.63      7.12 o
   7   9   8       11.24       13.80      5.61 o
  -8  10   8        0.39        8.55      4.46 o
  -6  10   8       52.78       48.95      5.76 o
  -4  10   8       32.14       29.25      4.49 o
  -2  10   8      589.25      582.69     15.45 o
   0  10   8     1312.46     1344.84     39.71 o
   2  10   8       47.75       63.88      9.41 o
   4  10   8       35.51       36.24      7.01 o
   6  10   8       25.12       29.68      6.89 o
  -7  11   8       25.15       21.44      5.04 o
  -5  11   8      324.95      313.52     13.46 o
  -3  11   8      212.80      211.84      9.96 o
  -1  11   8      291.57      305.36     12.18 o
   1  11   8      171.70      161.88      8.17 o
   3  11   8        6.27        2.32      3.65 o
   5  11   8      122.36      127.33     11.77 o
  -6  12   8       49.64       48.55      6.32 o
  -4  12   8      195.37      206.69     15.22 o
  -2  12   8      516.80      512.85     14.28 o
   0  12   8      243.31      225.42     10.37 o
   2  12   8      129.58      131.64     10.71 o
   4  12   8       68.92       57.27      8.71 o
   6  12   8        1.96        0.32      4.26 o
  -7  13   8       10.27        8.89      4.70 o
  -5  13   8       44.20       47.72      6.15 o
  -3  13   8      131.51      128.49     14.08 o
  -1  13   8      147.37      147.00      8.69 o
   1  13   8       10.35        7.12      4.17 o
   3  13   8       52.62       51.07      8.39 o
   5  13   8       52.00       54.15      9.40 o
  -6  14   8       46.61       38.71      6.27 o
  -4  14   8      312.03      306.84     13.33 o
  -2  14   8       93.72      103.22      7.56 o
   0  14   8       26.34       32.33      5.00 o
   2  14   8       14.77       17.94      5.71 o
   4  14   8       34.62       26.59      6.80 o
  -5  15   8       22.64       23.65      5.44 o
  -3  15   8      200.45      209.47     16.62 o
  -1  15   8       88.13       98.53      7.70 o
   1  15   8       32.76       42.79      7.56 o
   3  15   8       43.81       56.19      9.30 o
  -6  16   8       33.52       36.55      6.67 o
  -4  16   8        9.03        4.48      8.18 o
  -2  16   8      188.03      207.53     10.72 o
   0  16   8      191.36      199.16     14.53 o
   2  16   8      203.55      214.81     16.04 o
   4  16   8       11.14        9.40      5.87 o
  -5  17   8       29.38       37.02      6.62 o
  -3  17   8      181.16      183.06     16.16 o
  -1  17   8      329.77      358.66     21.74 o
   1  17   8      214.05      251.43     17.42 o
   3  17   8        7.06        3.04      5.17 o
  -4  18   8        8.83       12.51      9.60 o
  -2  18   8       93.60       85.85     11.26 o
   0  18   8       17.40       18.06      6.94 o
   2  18   8        1.30       -1.04      4.75 o
  -1  19   8       41.51       46.92      9.31 o
   1  19   8       12.70        5.15      5.90 o
  -9   1   9       68.20       67.18     12.64 o
  -7   1   9      179.97      164.65      9.26 o
  -5   1   9      349.79      343.37     18.43 o
  -3   1   9      423.39      417.94     11.43 o
  -1   1   9       56.49       58.96      3.09 o
   1   1   9       30.80       26.96      2.82 o
   3   1   9      102.63      101.88      4.13 o
   5   1   9       34.59       28.29      3.97 o
   7   1   9       47.23       44.09      5.37 o
  -8   2   9       31.50       30.86      4.95 o
  -6   2   9       79.31       85.71      6.70 o
  -4   2   9       18.93       21.19      5.18 o
  -2   2   9       10.25       10.09      2.26 o
   0   2   9       58.59       52.59      3.64 o
   2   2   9       75.85       87.38      9.62 o
   4   2   9       51.35       54.58      4.31 o
   6   2   9       18.52       11.34      3.12 o
  -9   3   9        6.19       11.26      4.25 o
  -7   3   9       84.52       78.96      6.31 o
  -5   3   9      302.31      310.18     23.07 o
  -3   3   9      244.93      238.97      8.40 o
  -1   3   9      228.14      233.03     12.40 o
   1   3   9     1076.03      984.29     27.31 o
   3   3   9     1133.76     1007.02     24.85 o
   5   3   9      514.80      480.23     17.46 o
   7   3   9      144.38      145.65      8.56 o
  -8   4   9        8.71        5.40      3.79 o
  -6   4   9        7.76        7.23      3.32 o
  -4   4   9       60.52       67.45      6.03 o
  -2   4   9       18.30       17.97      1.81 o
   0   4   9      559.29      547.09     14.23 o
   2   4   9     1161.91     1076.14     26.21 o
   4   4   9      377.75      353.78     11.00 o
   6   4   9       30.99       20.21      3.90 o
  -9   5   9       53.46       46.68     13.94 o
  -7   5   9       27.56       32.96      4.98 o
  -5   5   9       60.37       71.94      6.00 o
  -3   5   9      247.69      249.64     10.85 o
  -1   5   9     1413.68     1377.53     26.95 o
   1   5   9      918.20      925.45     23.06 o
   3   5   9       56.90       56.68      7.14 o
   5   5   9      107.02       78.79      8.74 o
   7   5   9        0.84       -0.77      3.25 o
  -8   6   9        7.09        9.37      4.13 o
  -6   6   9       75.83       87.90      6.67 o
  -4   6   9      173.94      180.22      9.07 o
  -2   6   9      277.95      277.90     14.91 o
   0   6   9      394.95      373.11     10.74 o
   2   6   9      160.45      146.01      7.22 o
   4   6   9        6.09        9.99      2.81 o
   6   6   9       33.33       58.61      8.64 o
  -7   7   9      313.49      312.76     13.44 o
  -5   7   9      187.74      173.07      9.02 o
  -3   7   9       37.83       48.47      5.15 o
  -1   7   9       40.48       41.82      3.31 o
   1   7   9      223.62      224.43     10.74 o
   3   7   9      192.35      190.41      8.76 o
   5   7   9       38.34       43.45      7.27 o
   7   7   9       12.47       13.07      5.56 o
  -8   8   9      190.61      185.09     10.72 o
  -6   8   9      435.74      408.88     15.94 o
  -4   8   9      664.20      634.12     20.91 o
  -2   8   9      998.00      993.57     20.49 o
   0   8   9      708.65      734.94     18.94 o
   2   8   9       75.34       68.27      5.27 o
   4   8   9       74.48       73.35      5.59 o
   6   8   9       51.00       63.38      9.30 o
  -7   9   9       46.38       33.84      5.47 o
  -5   9   9       20.63       17.33      5.54 o
  -3   9   9      352.41      330.49     15.93 o
  -1   9   9      179.84      179.55      8.90 o
   1   9   9       46.60       38.04      5.26 o
   3   9   9       74.13       67.98      5.37 o
   5   9   9       95.11      100.93     10.15 o
  -8  10   9       22.66       18.47      5.25 o
  -6  10   9       48.07       45.64      5.93 o
  -4  10   9      158.46      157.42      8.80 o
  -2  10   9      519.15      491.43     13.41 o
   0  10   9      632.61      567.94     19.17 o
   2  10   9      300.35      301.41     12.06 o
   4  10   9      270.94      283.91     17.81 o
   6  10   9       92.57       92.18     11.68 o
  -7  11   9      103.49       95.44     21.75 o
  -5  11   9      278.95      274.93     12.42 o
  -3  11   9      958.69      960.01     29.41 o
  -1  11   9      780.59      818.87     26.08 o
   1  11   9      105.78      100.10      6.79 o
   3  11   9       28.96       24.55      5.84 o
   5  11   9      125.80      131.29     12.44 o
  -6  12   9      140.67      135.67      9.49 o
  -4  12   9      754.77      766.48     24.93 o
  -2  12   9      979.07      990.35     31.04 o
   0  12   9      512.96      520.52     18.32 o
   2  12   9      329.89      352.74     20.14 o
   4  12   9      253.49      284.27     18.85 o
  -7  13   9       48.56       35.45      6.53 o
  -5  13   9       66.69       66.23      7.33 o
  -3  13   9      257.97      238.64     11.65 o
  -1  13   9      461.79      465.72     17.10 o
   1  13   9      556.30      564.40     28.87 o
   3  13   9      337.43      350.31     21.57 o
   5  13   9       77.31       96.54     10.58 o
  -6  14   9        0.15       -1.80      4.36 o
  -4  14   9       34.11       34.39      5.71 o
  -2  14   9      319.52      312.19     13.60 o
   0  14   9      266.66      254.72     11.76 o
   2  14   9       23.68       15.20      5.71 o
   4  14   9       65.94       73.63     10.58 o
  -5  15   9      249.36      270.76     13.51 o
  -3  15   9      203.92      210.85     17.95 o
  -1  15   9       19.92       23.78      5.08 o
   1  15   9      196.31      218.81     15.41 o
   3  15   9      340.75      387.18     23.16 o
  -4  16   9      130.15      126.87     15.66 o
  -2  16   9      172.69      189.02     16.12 o
   0  16   9      263.08      280.82     18.08 o
   2  16   9      295.94      310.24     20.16 o
  -5  17   9       18.31       11.08      9.57 o
  -3  17   9      112.66      118.47     14.40 o
  -1  17   9      189.68      194.31     14.45 o
   1  17   9      131.03      139.87     12.87 o
   3  17   9       89.38       92.35     12.53 o
  -4  18   9       37.04       58.94     12.53 o
   0  18   9        8.02       10.30      5.84 o
   2  18   9       94.18      101.53     12.94 o
  -1  19   9       41.99       38.91      8.69 o
  -8   0  10      187.39      184.87     16.98 o
  -6   0  10      394.97      380.96     23.04 o
  -4   0  10       87.36       81.29     10.02 o
  -2   0  10     1000.39      943.79     39.60 o
   0   0  10     1759.51     1676.77     66.48 o
   2   0  10      835.93      761.67     41.60 o
   4   0  10      133.21      109.49      9.10 o
   6   0  10        9.87       10.59      4.19 o
  -7   1  10      333.89      314.57     11.24 o
  -5   1  10      663.51      622.98     16.75 o
  -3   1  10       65.12       60.71      8.27 o
  -1   1  10     1142.26     1135.06     26.57 o
   1   1  10     3326.17     3143.59     86.81 o
   3   1  10      873.05      822.33     18.20 o
   5   1  10      186.46      174.69      8.82 o
   7   1  10       20.04       22.55      4.54 o
  -8   2  10       59.90       72.16      6.94 o
  -6   2  10      111.86      115.17      6.36 o
  -4   2  10      341.10      312.01     14.53 o
  -2   2  10      739.77      745.98     23.24 o
   0   2  10     4357.90     4258.61    118.90 o
   2   2  10     2076.00     1918.24     38.53 o
   4   2  10      508.42      442.76     13.67 o
   6   2  10      124.26      121.16      7.59 o
  -9   3  10       34.21       40.81      7.29 o
  -7   3  10       14.17       14.66      4.14 o
  -5   3  10      398.13      391.93     11.94 o
  -3   3  10      352.64      335.96     10.26 o
  -1   3  10      425.86      407.34     13.11 o
   1   3  10     1556.65     1500.70     35.39 o
   3   3  10      135.45      112.23      4.70 o
   5   3  10      173.23      166.09      8.68 o
   7   3  10       40.25       38.56      5.31 o
  -8   4  10       22.07       23.46      6.08 o
  -6   4  10      179.04      163.21      9.77 o
  -4   4  10      469.52      422.53     13.03 o
  -2   4  10       71.49       63.49      4.86 o
   0   4  10      105.85      123.74      6.58 o
   2   4  10      289.13      297.73     15.34 o
   4   4  10       51.55       67.57      6.19 o
   6   4  10       89.19      105.52      9.92 o
  -9   5  10       75.63       77.08     11.02 o
  -7   5  10       50.58       43.81      5.75 o
  -5   5  10      127.79      117.30      7.55 o
  -3   5  10      273.52      280.34      9.18 o
  -1   5  10      116.47      130.62      5.04 o
   1   5  10      122.90      124.89     10.06 o
   3   5  10      275.09      278.45     11.18 o
   5   5  10      166.31      158.02     12.31 o
  -8   6  10      111.73      108.54      8.65 o
  -6   6  10      194.56      190.73      9.86 o
  -4   6  10      659.07      637.41     20.64 o
  -2   6  10      324.07      332.70     10.11 o
   0   6  10      676.80      693.70     17.81 o
   2   6  10      527.77      556.18     19.14 o
   4   6  10      498.05      496.67     17.43 o
   6   6  10      119.45      105.10     10.86 o
  -7   7  10       39.91       41.98     11.76 o
  -5   7  10      299.39      281.01     12.47 o
  -3   7  10      760.99      716.52     18.56 o
  -1   7  10      351.73      352.87     10.55 o
   1   7  10      112.46      121.28      5.48 o
   3   7  10       41.59       49.03      4.92 o
   5   7  10       94.96       96.24      9.80 o
  -8   8  10       18.15       19.45      5.08 o
  -6   8  10       12.12       16.74      4.47 o
  -4   8  10      519.74      500.38     17.81 o
  -2   8  10      187.93      174.66      6.89 o
   0   8  10       29.39       50.46      3.87 o
   2   8  10       54.62       46.84      4.82 o
   4   8  10       19.93       28.67      7.40 o
   6   8  10       64.00       66.97      9.90 o
  -7   9  10        9.83       15.79      4.43 o
  -5   9  10      187.55      206.68     10.49 o
  -3   9  10       66.32       60.80      6.10 o
  -1   9  10      561.77      513.77     14.18 o
   1   9  10        6.36        9.04      2.90 o
   3   9  10      162.06      169.01      8.72 o
   5   9  10      287.37      330.57     20.12 o
  -8  10  10        4.72        7.93      4.89 o
  -6  10  10        2.00       -0.22      3.78 o
  -4  10  10      430.71      405.91     15.65 o
  -2  10  10      495.41      513.59     26.14 o
   0  10  10      962.17      950.13     29.28 o
   2  10  10      108.59      121.06      7.23 o
   4  10  10       28.06       28.01      6.56 o
  -7  11  10        1.09        1.01      4.29 o
  -5  11  10      194.22      215.22     11.49 o
  -3  11  10      666.38      622.82     21.25 o
  -1  11  10      570.67      534.92     28.30 o
   1  11  10       53.60       69.56      5.88 o
   3  11  10       39.20       35.35      7.19 o
   5  11  10       20.27       27.02      7.07 o
  -6  12  10       95.74       88.88      8.54 o
  -4  12  10      276.61      267.11     12.63 o
  -2  12  10      127.69      113.30     13.25 o
   0  12  10        7.74        7.57      3.48 o
   2  12  10      145.72      137.99     11.40 o
   4  12  10        2.73        6.09      4.72 o
  -5  13  10      103.43       86.64      8.40 o
  -3  13  10       93.56      109.30     13.16 o
  -1  13  10       63.92       80.83      6.48 o
   1  13  10      133.92      141.17     12.82 o
   3  13  10        4.26        4.10      4.62 o
  -6  14  10      117.60       92.98     10.47 o
  -4  14  10      165.36      162.23     14.44 o
  -2  14  10      157.97      170.52     15.36 o
   0  14  10       37.36       48.32      6.04 o
   2  14  10       54.78       62.22      9.42 o
   4  14  10       14.60        7.78      5.65 o
  -5  15  10        2.22       -0.20      4.80 o
  -3  15  10       90.49      103.54     13.74 o
  -1  15  10       58.81       52.74      6.46 o
   1  15  10       41.79       43.64      7.98 o
   3  15  10        0.38        6.80      5.18 o
  -4  16  10       56.33       54.81     11.87 o
  -2  16  10      106.70      118.40     14.48 o
   0  16  10       89.73       98.97     10.56 o
   2  16  10       14.59       10.41      5.74 o
  -3  17  10       99.12      103.09     14.56 o
   1  17  10       50.20       44.56      8.72 o
   0  18  10        9.21        4.40      5.44 o
  -7   1  11       45.01       44.81      6.93 o
  -5   1  11       32.05       47.65     13.99 o
  -3   1  11      530.56      545.22     19.68 o
  -1   1  11     1386.31     1346.75     31.60 o
   1   1  11     1241.64     1212.28     25.23 o
   3   1  11      297.20      268.36      7.77 o
   5   1  11       30.94       31.68      4.25 o
  -8   2  11        2.07       -3.39      7.28 o
  -6   2  11       33.59       37.05      4.51 o
  -4   2  11      191.14      194.06     10.51 o
  -2   2  11      721.54      722.10     23.17 o
   0   2  11     1121.62     1069.57     26.38 o
   2   2  11      459.16      439.58     14.75 o
   4   2  11       91.50       85.13      4.83 o
   6   2  11        7.85       10.02      3.24 o
  -7   3  11       40.48       37.25      5.97 o
  -5   3  11       77.35       67.31      5.20 o
  -3   3  11      157.34      154.05      6.92 o
  -1   3  11     1004.85      973.55     29.78 o
   1   3  11      633.80      598.01     15.88 o
   3   3  11      226.89      198.53      6.48 o
   5   3  11       66.72       64.19      6.32 o
  -8   4  11       23.37       13.51      6.48 o
  -6   4  11       35.59       36.64      7.80 o
  -4   4  11       86.15       85.22      7.38 o
  -2   4  11      207.24      194.20     10.81 o
   0   4  11      237.53      217.39      7.47 o
   2   4  11      158.46      151.64      6.26 o
   4   4  11       75.17       67.94      6.12 o
   6   4  11       41.47       52.82      8.34 o
  -7   5  11       24.45       25.99      5.13 o
  -5   5  11        0.93        4.48      3.54 o
  -3   5  11      289.63      259.91     14.56 o
  -1   5  11      966.37      879.64     27.31 o
   1   5  11     1265.09     1159.05     27.93 o
   3   5  11      280.02      251.99     10.88 o
   5   5  11       72.90       59.85      8.89 o
  -8   6  11       22.07       16.78      8.04 o
  -6   6  11       55.88       57.68      6.48 o
  -4   6  11       94.05       98.70      8.10 o
  -2   6  11      310.63      312.52      9.94 o
   0   6  11      400.95      388.25     11.59 o
   2   6  11      187.61      166.70      8.51 o
   4   6  11       49.99       64.49      5.98 o
   6   6  11        6.60        3.96      4.57 o
  -7   7  11       23.87       26.56      6.10 o
  -5   7  11      120.52      124.22      8.46 o
  -3   7  11      281.47      279.19     11.72 o
  -1   7  11       58.38       71.84      5.68 o
   1   7  11       35.55       34.53      3.54 o
   3   7  11        7.40        7.25      2.85 o
   5   7  11       24.61       28.53      6.52 o
  -8   8  11       22.11       28.83      6.09 o
  -6   8  11       11.53        9.28      6.27 o
  -4   8  11       83.95       75.83      6.89 o
  -2   8  11      543.32      479.49     26.55 o
   0   8  11      718.24      739.63     19.05 o
   2   8  11      324.39      319.91     22.48 o
   4   8  11       32.77       36.90      4.90 o
  -7   9  11       49.23       46.92      6.78 o
  -5   9  11       66.42       62.33      6.74 o
  -3   9  11       81.22       96.85      7.55 o
  -1   9  11      160.59      157.23      8.37 o
   1   9  11      233.77      223.95     10.37 o
   3   9  11      139.29      152.83      8.32 o
   5   9  11       23.18       20.67      5.99 o
  -6  10  11       71.46       64.37      7.32 o
  -4  10  11      165.42      154.40      9.23 o
  -2  10  11      275.93      242.79     17.99 o
   0  10  11       80.37       69.21      6.04 o
   2  10  11       87.58      106.58      7.07 o
   4  10  11      145.07      169.91     13.40 o
  -7  11  11       89.75       82.38      8.53 o
  -5  11  11       75.31       75.51      7.63 o
  -3  11  11       35.16       37.45      5.71 o
  -1  11  11      103.74       79.96     11.08 o
   1  11  11      296.93      303.02     12.73 o
   3  11  11      345.90      392.45     21.89 o
   5  11  11      157.23      198.39     16.04 o
  -6  12  11      277.06      259.24     13.54 o
  -4  12  11      432.02      422.85     16.97 o
  -2  12  11      179.47      172.27     15.70 o
   0  12  11       46.38       42.51      7.31 o
   2  12  11      404.88      417.17     23.07 o
   4  12  11      362.75      378.63     22.85 o
  -5  13  11      370.19      379.31     16.21 o
  -3  13  11      351.39      318.64     21.63 o
  -1  13  11       50.01       59.02     10.40 o
   1  13  11       48.14       50.93      6.00 o
   3  13  11      219.94      248.70     17.75 o
  -6  14  11      193.44      169.10     15.77 o
  -4  14  11      265.35      270.65     21.38 o
  -2  14  11      263.40      260.83     19.14 o
   0  14  11      174.02      171.14      9.99 o
   2  14  11      154.32      186.02     14.39 o
  -5  15  11      131.63      123.14     16.48 o
  -3  15  11      394.04      399.09     25.35 o
  -1  15  11      175.15      181.31     15.63 o
   1  15  11      177.52      220.55     15.91 o
   3  15  11      242.29      316.82     20.92 o
  -4  16  11        6.17       -4.60      8.50 o
  -2  16  11        4.85        1.90      8.14 o
   0  16  11       21.84       12.95      6.12 o
   2  16  11       78.78       83.26     11.59 o
  -3  17  11       49.62       60.87     12.52 o
   1  17  11       74.54       61.11     10.02 o
  -8   0  12       98.67       89.13     13.82 o
  -6   0  12      469.97      409.05     24.45 o
  -4   0  12     2219.45     2167.20     89.23 o
  -2   0  12     2126.01     2179.35     86.84 o
   0   0  12      829.97      779.32     24.13 o
   2   0  12      329.78      301.02     11.86 o
   4   0  12      144.89      126.76     10.33 o
   6   0  12       62.39       64.66      8.98 o
  -7   1  12      114.99      126.67     10.46 o
  -5   1  12      722.69      715.48     30.60 o
  -3   1  12     1376.92     1363.68     40.29 o
  -1   1  12     1517.85     1482.43     43.14 o
   1   1  12      524.69      498.52     11.98 o
   3   1  12       65.01       71.98      4.02 o
   5   1  12      125.27      132.61      7.90 o
  -8   2  12       43.52       63.02     12.67 o
  -6   2  12       44.46       40.09      6.52 o
  -4   2  12      626.03      652.76     35.48 o
  -2   2  12     1433.86     1364.93     40.18 o
   0   2  12      668.80      667.59     17.28 o
   2   2  12      160.24      161.26      5.69 o
   4   2  12       89.16       89.72      5.45 o
   6   2  12      123.66      130.15      8.12 o
  -7   3  12        9.74       13.18      9.38 o
  -5   3  12       75.19       73.99      5.66 o
  -3   3  12       37.49       36.94     12.72 o
  -1   3  12      320.33      312.22     43.19 o
   1   3  12      297.27      283.30     11.26 o
   3   3  12      320.47      310.40      8.83 o
   5   3  12      140.49      154.73      8.65 o
  -8   4  12       88.62       94.67      8.75 o
  -6   4  12      368.53      367.50     21.09 o
  -4   4  12      414.88      398.54     12.41 o
  -2   4  12      409.75      415.67     21.48 o
   0   4  12     1506.24     1482.66     42.66 o
   2   4  12      468.55      409.78     12.52 o
   4   4  12       66.75       55.53      8.14 o
   6   4  12       17.19       11.33      5.10 o
  -7   5  12       84.16       73.07      7.67 o
  -5   5  12      246.35      246.00     11.67 o
  -3   5  12       79.47       76.96      5.03 o
  -1   5  12      176.05      169.33     13.53 o
   1   5  12      588.42      547.99     15.46 o
   3   5  12      244.77      232.18     10.47 o
   5   5  12       56.94       52.33      8.24 o
  -8   6  12       48.76       50.41      7.03 o
  -6   6  12      122.70      111.38     15.21 o
  -4   6  12      511.00      500.95     18.04 o
  -2   6  12      125.67      138.04      9.31 o
   0   6  12      187.67      191.66      9.07 o
   2   6  12      105.96      116.05      7.16 o
   4   6  12      107.90      109.51      7.18 o
  -7   7  12       17.20       18.20      5.47 o
  -5   7  12       10.22        9.20      4.10 o
  -3   7  12       66.45       61.67      4.94 o
  -1   7  12      119.36      128.92      7.74 o
   1   7  12      149.38      166.61      6.96 o
   3   7  12       10.10       10.07      3.51 o
   5   7  12       24.05       23.14      6.25 o
  -6   8  12       59.10       57.23      7.06 o
  -4   8  12      290.49      285.12     12.72 o
  -2   8  12      382.50      352.04     14.01 o
   0   8  12      183.02      170.94      8.89 o
   2   8  12      136.38      145.06     10.11 o
   4   8  12       67.76       65.16      6.45 o
  -7   9  12       18.57       15.59      5.43 o
  -5   9  12      230.16      223.13     11.88 o
  -3   9  12      342.09      318.10     13.79 o
  -1   9  12       89.19       89.65      6.67 o
   1   9  12       82.42       85.16      6.49 o
   3   9  12       12.59        9.33      3.41 o
   5   9  12       16.18       15.07      6.03 o
  -6  10  12        3.76        5.40      6.67 o
  -4  10  12      118.58      109.36      8.28 o
  -2  10  12      270.42      260.58     19.09 o
   0  10  12      270.07      306.46     20.36 o
   2  10  12      111.10      118.58      7.69 o
   4  10  12       12.62       11.68      5.15 o
  -7  11  12        8.00        3.94      5.32 o
  -5  11  12        2.72        7.61     10.02 o
  -3  11  12        6.68        3.28      8.27 o
  -1  11  12       72.86       81.98     11.60 o
   1  11  12      262.96      294.88     22.04 o
   3  11  12      103.54      124.24     11.78 o
  -6  12  12       83.68       84.63      9.02 o
  -4  12  12      257.10      229.87     19.55 o
  -2  12  12       26.81       28.01      9.03 o
   0  12  12       47.62       54.82      9.58 o
   2  12  12        0.60        1.02      3.99 o
   4  12  12        2.74        1.43      4.80 o
  -5  13  12       95.33       95.79      9.47 o
  -3  13  12       23.25       24.59      9.96 o
  -1  13  12       11.56        4.01      7.30 o
   1  13  12       25.12       22.47      4.89 o
   3  13  12       31.33       47.47      8.63 o
  -4  14  12       10.03       20.29     10.54 o
  -2  14  12       35.65       31.00     10.33 o
   0  14  12       13.32        2.06      7.30 o
   2  14  12        8.08        7.41      5.34 o
  -3  15  12        7.03        7.06      9.73 o
  -1  15  12       15.55       24.40      9.32 o
   1  15  12       49.33       69.70     10.15 o
  -2  16  12       30.91       19.85     10.49 o
  -7   1  13       29.05       31.38      8.06 o
  -5   1  13      491.87      504.01     20.62 o
  -3   1  13      824.83      832.56     26.44 o
  -1   1  13      224.15      232.05     10.81 o
   1   1  13      117.30      115.67      9.60 o
   3   1  13        3.85        4.73      1.80 o
   5   1  13        6.98        7.55      3.16 o
  -8   2  13       22.32       21.58     10.50 o
  -6   2  13       42.93       36.21      6.83 o
  -4   2  13       30.08       38.33     14.06 o
  -2   2  13      553.05      565.42     25.39 o
   0   2  13      341.79      317.62     13.00 o
   2   2  13       62.86       61.70      3.70 o
   4   2  13        5.78        3.88      2.16 o
  -7   3  13       98.93       87.00     13.75 o
  -5   3  13      150.00      165.72     10.54 o
  -3   3  13      201.68      192.99     10.37 o
  -1   3  13      273.03      295.55     12.53 o
   1   3  13      360.03      369.36     12.53 o
   3   3  13       19.65       19.34      3.00 o
   5   3  13      104.50      119.61     10.76 o
  -8   4  13        3.35        9.27      5.41 o
  -6   4  13       36.96       39.29      7.14 o
  -4   4  13      278.88      265.68     12.54 o
  -2   4  13      251.93      231.41     17.27 o
   0   4  13       98.75      109.66     19.27 o
   2   4  13       39.06       34.80      3.74 o
   4   4  13       31.29       38.73      4.98 o
  -7   5  13       21.24       28.42      5.96 o
  -5   5  13       22.75       17.90      4.90 o
  -3   5  13      379.55      363.68     16.93 o
  -1   5  13      827.94      808.70     25.82 o
   1   5  13      186.04      199.87      7.74 o
   3   5  13       43.21       49.56      5.47 o
   5   5  13        6.27        8.32      4.61 o
  -6   6  13       56.05       49.19     10.23 o
  -4   6  13      262.86      233.44     11.99 o
  -2   6  13      476.20      453.65     17.04 o
   0   6  13      297.37      287.55     12.35 o
   2   6  13       36.72       35.11      3.92 o
   4   6  13        6.32        7.20      3.38 o
  -7   7  13        8.96       14.04      6.50 o
  -5   7  13       15.31       14.09      4.79 o
  -3   7  13      321.62      317.52     14.34 o
  -1   7  13      779.29      696.17     23.48 o
   1   7  13      327.84      280.36      9.82 o
   3   7  13       39.02       28.75      4.51 o
   5   7  13       11.59       15.54      5.89 o
  -6   8  13       66.85       67.45      7.77 o
  -4   8  13      100.83       96.34      8.47 o
  -2   8  13       64.42       58.97      6.31 o
   0   8  13      192.41      191.80      9.96 o
   2   8  13      173.36      188.21      9.65 o
   4   8  13      118.06      145.16      8.75 o
  -7   9  13       28.77       30.01      6.30 o
  -5   9  13       50.20       45.75      6.53 o
  -3   9  13       63.88       54.83     11.03 o
  -1   9  13       17.15       16.89      4.29 o
   1   9  13       47.18       55.47      5.99 o
   3   9  13      145.30      164.36     25.43 o
  -6  10  13       77.60       72.76      8.39 o
  -4  10  13      182.75      175.73     17.47 o
  -2  10  13      223.17      189.82     16.70 o
   0  10  13      201.36      193.46     15.50 o
   2  10  13      173.54      187.43     10.14 o
   4  10  13       60.27       53.13      8.98 o
  -5  11  13      155.09      145.37     19.16 o
  -3  11  13      114.16      118.87     14.75 o
  -1  11  13       55.66       51.82     10.34 o
   1  11  13       70.31       73.76      6.99 o
   3  11  13       60.78       59.18      9.19 o
  -6  12  13      120.34      122.06     10.82 o
  -4  12  13      164.83      165.64     17.68 o
  -2  12  13      131.17      124.74     14.62 o
   0  12  13      143.67      151.46     14.05 o
   2  12  13      191.74      218.26     11.33 o
  -5  13  13       94.63       98.75     15.77 o
  -3  13  13      260.73      279.97     21.39 o
  -1  13  13      323.32      364.17     23.43 o
   1  13  13      346.14      363.17     22.43 o
  -4  14  13       68.34       77.61     14.69 o
  -2  14  13       61.01       59.99     12.11 o
   0  14  13      165.26      174.97     16.29 o
   2  14  13      187.48      225.89     16.66 o
  -3  15  13       41.53       42.70     11.70 o
  -1  15  13        1.66       -9.29      7.97 o
  -2  16  13       30.90       47.82     11.77 o
  -6   0  14      548.57      516.17     28.17 o
  -2   0  14      408.60      387.24     21.55 o
   0   0  14      296.96      307.92     18.49 o
   2   0  14      213.42      235.35     10.63 o
   4   0  14      232.47      233.34     15.52 o
  -7   1  14      101.99      108.14     10.49 o
  -5   1  14      123.35      118.75      9.58 o
  -3   1  14       31.30       30.42      5.72 o
  -1   1  14       90.88       91.09      7.29 o
   1   1  14      375.74      405.66     13.33 o
   3   1  14      204.28      204.14      7.07 o
   5   1  14       73.54       83.17      9.44 o
  -8   2  14       52.28       36.22     12.89 o
  -6   2  14      213.33      219.05     16.82 o
  -4   2  14      389.84      389.45     16.59 o
  -2   2  14      217.26      214.39     21.84 o
   0   2  14      239.38      240.11     11.13 o
   2   2  14      136.98      136.90      6.27 o
   4   2  14       42.28       43.20      4.42 o
  -7   3  14       46.65       50.09     12.48 o
  -5   3  14      435.56      427.98     19.47 o
  -3   3  14      876.81      859.54     28.86 o
  -1   3  14      448.43      452.19     17.05 o
   1   3  14       64.89       64.20      4.78 o
   3   3  14       25.89       25.90      3.57 o
   5   3  14       70.18       66.91      9.47 o
  -6   4  14      142.05      132.70     16.45 o
  -4   4  14      174.92      181.09     16.22 o
  -2   4  14       11.28        9.91      4.23 o
   0   4  14       91.52       94.06      7.23 o
   2   4  14       94.49       96.30      5.53 o
   4   4  14      150.98      148.11      8.76 o
  -7   5  14        3.16        5.06      5.03 o
  -5   5  14      122.51      109.68      8.99 o
  -3   5  14      335.81      325.10     16.37 o
  -1   5  14      302.50      295.02     13.01 o
   1   5  14      232.13      230.06     10.86 o
   3   5  14       58.53       64.13      6.40 o
  -6   6  14      132.22      140.29     10.53 o
  -4   6  14      136.33      145.08      9.73 o
  -2   6  14      256.96      269.06     13.36 o
   0   6  14      516.87      511.47     18.82 o
   2   6  14      271.20      287.51     10.39 o
   4   6  14      104.71      115.22      7.99 o
  -7   7  14       53.64       54.08      7.63 o
  -5   7  14      115.55      108.75     11.24 o
  -3   7  14        7.07       13.99      7.20 o
  -1   7  14      139.11      153.18      9.28 o
   1   7  14      427.34      439.93     16.79 o
   3   7  14       69.71       67.66      7.21 o
  -6   8  14       42.61       45.99      7.13 o
  -4   8  14      112.58      115.12      9.40 o
  -2   8  14       31.12       36.76     10.72 o
   0   8  14      130.13      141.54     16.83 o
   2   8  14       60.02       71.20      6.88 o
   4   8  14        9.40       10.34      7.96 o
  -5   9  14        7.98        8.19      5.01 o
  -3   9  14       24.43       12.54      8.94 o
  -1   9  14        5.29       12.77      4.20 o
   1   9  14       98.14      119.09     12.53 o
   3   9  14       18.07       20.74      4.50 o
  -6  10  14       11.44        5.21      5.00 o
  -4  10  14       17.73        8.47      9.52 o
  -2  10  14       59.10       61.23     11.49 o
   0  10  14       70.54       74.12     11.11 o
   2  10  14        1.26        3.82      3.68 o
  -5  11  14       54.20       63.56      8.48 o
  -3  11  14       29.97       26.77     10.27 o
  -1  11  14        1.90        7.59      8.05 o
   1  11  14       20.41       22.42      7.88 o
   3  11  14       26.99       43.50      8.26 o
  -4  12  14       31.62       23.67     11.06 o
  -2  12  14       24.75       18.98      9.34 o
   0  12  14       26.36       25.03      8.65 o
   2  12  14       20.17       26.78      7.06 o
  -3  13  14       26.40       23.11     10.59 o
  -1  13  14       36.52       36.38     10.29 o
   1  13  14       26.79       26.38      8.62 o
  -2  14  14       44.07       40.11     11.31 o
   0  14  14       24.46       16.94      8.93 o
  -7   1  15      142.09      129.50     13.14 o
  -5   1  15      233.49      231.65     15.52 o
  -3   1  15        2.80       -0.78      4.15 o
  -1   1  15      171.38      167.92      9.73 o
   1   1  15       85.75       91.65     20.52 o
   3   1  15       10.67       10.81      2.98 o
  -6   2  15       92.43       83.16      9.15 o
  -4   2  15       30.55       25.58      6.16 o
  -2   2  15       36.11       43.52     11.74 o
   0   2  15       62.79       69.33      6.86 o
   2   2  15       24.28       24.93      3.61 o
   4   2  15       25.82       30.35      4.85 o
  -7   3  15       55.39       42.78     13.29 o
  -5   3  15       74.98       79.05      8.46 o
  -3   3  15       39.67       42.34      6.24 o
  -1   3  15      164.34      161.07      9.56 o
   1   3  15       53.46       51.22      7.49 o
   3   3  15       34.10       30.36      3.90 o
  -6   4  15        2.91        1.63      9.60 o
  -4   4  15       32.00       28.83      5.95 o
  -2   4  15       70.04       54.19      6.38 o
   0   4  15       15.54       13.06      4.07 o
   2   4  15       13.97       14.05      3.11 o
   4   4  15       14.30       16.54      4.23 o
  -7   5  15       43.15       28.22     11.92 o
  -5   5  15       39.12       30.59     10.68 o
  -3   5  15       25.69       26.87      5.37 o
  -1   5  15       48.06       59.66      6.55 o
   1   5  15       93.87      100.08      7.61 o
   3   5  15       85.56       87.36      7.36 o
  -6   6  15        1.77        2.41      4.88 o
  -4   6  15       28.95       34.02     10.57 o
  -2   6  15      109.98      108.17      8.32 o
   0   6  15      165.66      171.42      9.94 o
   2   6  15      189.68      211.64     15.95 o
  -5   7  15      126.75      122.04     11.81 o
  -3   7  15      247.89      236.16     19.20 o
  -1   7  15      110.24      127.62      8.63 o
   1   7  15      116.72      132.84     11.15 o
   3   7  15      136.38      148.43      9.22 o
  -6   8  15       74.06       58.03      8.35 o
  -4   8  15      156.73      134.43     16.43 o
  -2   8  15      244.36      242.68     12.08 o
   0   8  15      210.41      218.99     11.39 o
   2   8  15       44.61       39.27      8.99 o
  -5   9  15       66.52       60.69     11.63 o
  -3   9  15      235.85      224.76     18.56 o
  -1   9  15      241.62      241.30     15.23 o
   1   9  15       88.21       79.10     11.16 o
  -4  10  15       87.69       84.50     13.72 o
  -2  10  15      112.37      121.16     14.82 o
   0  10  15       95.15       99.42     13.21 o
   2  10  15       99.21      107.81     12.07 o
  -5  11  15       92.45       81.05     14.70 o
  -3  11  15       66.36       60.21     12.74 o
  -1  11  15       52.69       46.47     10.94 o
   1  11  15       72.48       55.85     10.53 o
  -4  12  15       77.20       91.72     15.79 o
  -2  12  15       22.41       27.54     10.54 o
   0  12  15       21.56       23.12      9.12 o
  -3  13  15       88.82       96.89     15.07 o
  -1  13  15      163.16      171.99     16.81 o
  -6   0  16       33.35       37.09     10.71 o
  -4   0  16      386.58      382.44     24.38 o
  -2   0  16      203.86      198.11     15.50 o
   0   0  16       99.08      100.38     11.24 o
   2   0  16      281.68      289.94     18.99 o
  -5   1  16      172.84      170.27     11.67 o
  -3   1  16      322.87      317.34     14.59 o
  -1   1  16      105.30      104.42      8.19 o
   1   1  16        9.96        8.64      3.74 o
   3   1  16       18.88       14.95      2.80 o
  -6   2  16       75.60       63.11     11.16 o
  -4   2  16      145.13      129.33      9.95 o
  -2   2  16       92.03       97.14      8.60 o
   0   2  16      171.52      162.98     11.73 o
   2   2  16      139.02      150.18      9.35 o
  -5   3  16       87.64       97.97      9.40 o
  -3   3  16      175.78      185.55     11.50 o
  -1   3  16      155.49      157.85      9.81 o
   1   3  16      194.67      181.56     10.42 o
   3   3  16       78.92       76.31      6.78 o
  -6   4  16       75.51       76.74     14.04 o
  -4   4  16      260.74      236.65     13.00 o
  -2   4  16      159.55      164.79     10.41 o
   0   4  16      228.73      228.84     11.60 o
   2   4  16       73.65       73.99      7.39 o
  -5   5  16       85.96       83.86     14.06 o
  -3   5  16       45.86       62.52      7.49 o
  -1   5  16      111.92      122.25      8.62 o
   1   5  16      294.58      293.61     13.59 o
   3   5  16      107.87      118.91      8.26 o
  -6   6  16       17.72        8.50     10.27 o
  -4   6  16       54.58       41.29     11.36 o
  -2   6  16       77.49       82.15      8.08 o
   0   6  16      188.61      180.77     10.57 o
   2   6  16      223.39      239.17     17.71 o
  -5   7  16      125.72      130.65     17.04 o
  -3   7  16      182.79      198.30     18.44 o
  -1   7  16      112.51      120.66     13.51 o
   1   7  16      162.97      188.33     10.83 o
  -4   8  16       68.69       87.45     14.41 o
  -2   8  16       26.61       33.38      6.01 o
   0   8  16       13.05        8.26      4.53 o
   2   8  16       40.58       57.23     10.82 o
  -5   9  16       49.55       35.51     12.29 o
  -3   9  16        6.77       -1.73      8.46 o
  -1   9  16       25.71       27.54      5.42 o
   1   9  16       91.84      116.48     14.07 o
  -4  10  16       16.13       18.12     10.77 o
  -2  10  16       69.49       64.90     12.60 o
   0  10  16      184.95      191.38     16.77 o
  -3  11  16       96.21      103.87     15.25 o
  -1  11  16       69.41       75.28     13.30 o
  -2  12  16       10.23        5.58     10.19 o
  -5   1  17       61.40       64.58      8.62 o
  -3   1  17      113.17       94.23      8.95 o
  -1   1  17      120.36      121.22      8.97 o
   1   1  17       15.91       21.72      6.78 o
  -6   2  17        0.15      -13.38      6.91 o
  -4   2  17       12.94       22.91      6.49 o
  -2   2  17       86.38       90.15      8.58 o
   0   2  17       30.07       30.78      5.63 o
   2   2  17        8.50        3.72      3.70 o
  -5   3  17       28.70       27.77      7.10 o
  -3   3  17       54.33       64.29      7.98 o
  -1   3  17        6.25        3.60      4.08 o
   1   3  17        0.69       -1.76      3.41 o
  -4   4  17       79.86       72.69     11.12 o
  -2   4  17      155.00      160.98     11.57 o
   0   4  17       75.66       80.30      7.92 o
   2   4  17       41.63       38.11      5.95 o
  -5   5  17       14.33       -3.89      9.20 o
  -3   5  17       36.32       34.75      7.89 o
  -1   5  17       15.62       13.81      4.75 o
   1   5  17       16.40       11.75      4.56 o
  -4   6  17       56.03       57.92     12.71 o
  -2   6  17       83.72       88.02     10.80 o
   0   6  17       83.80       99.30      8.52 o
  -3   7  17      153.11      155.24     17.15 o
  -1   7  17      248.06      260.40     13.19 o
   1   7  17      161.88      171.79     10.56 o
  -4   8  17       38.08       14.16     10.34 o
  -2   8  17       34.36       44.70      6.84 o
   0   8  17      119.06      123.70      9.37 o
  -3   9  17       28.85       31.91     11.34 o
  -1   9  17       78.66       86.81      8.75 o
  -2  10  17       47.76       55.64     12.46 o
  -4   0  18       74.28       69.98     12.35 o
  -2   0  18      148.85      152.91     14.79 o
   0   0  18      159.03      179.38     15.71 o
  -5   1  18       73.28       74.01      9.21 o
  -3   1  18       43.98       49.08      9.12 o
  -1   1  18       18.11        6.08      4.53 o
   1   1  18      101.13       94.17      8.78 o
  -4   2  18      210.90      194.57     13.39 o
  -2   2  18       41.54       43.91      8.25 o
   0   2  18       33.20       34.37      6.53 o
  -3   3  18      154.78      157.43     10.81 o
  -1   3  18       55.92       45.56      6.73 o
   1   3  18       13.36        9.72      4.54 o
  -4   4  18      176.03      175.98     11.94 o
  -2   4  18      106.24       97.72      9.33 o
   0   4  18      103.06      104.52      8.88 o
  -3   5  18      167.37      190.33     11.78 o
  -1   5  18       71.40       77.17      8.89 o
  -2   6  18       37.39       40.64      6.52 o
   0   6  18       29.82       25.07      5.70 o
  -3   7  18       12.74       -3.25      8.23 o
  -1   7  18      146.26      148.76     10.53 o
  -3   1  19       16.45       16.71      5.99 o
  -1   1  19        6.39        4.54      4.69 o
  -2   2  19       33.25       29.27      6.52 o
 
